# Supplementary material for: Penta­kis(2-oxo-2,3-dihydro­pyrimidin-1-ium) di-μ3-chlorido-tri-μ2-chlorido-hexa­chloridotricadmate(II)
Source: Acta Crystallogr Sect E Struct Rep Online. 2008 Jun 25;64(Pt 7):m960–1. doi: 10.1107/S160053680801862X (PMC2961797; doi:10.1107/S160053680801862X)
Supplement: Supplementary file 1 [file e-64-0m960-sup1.cif]

##############################################################################
###                                                                        ###
###        Electronic paper (Acta Crystallographica Section E)             ###
###                                                                        ###
##############################################################################
#                                                                            #
# This CIF contains the data in a paper accepted for publication in Acta     #
# Crystallographica Section E. It conforms to the requirements of Notes      #
# for Authors for Section E, and has been peer reviewed under the auspices   #
# of the IUCr Commission on Journals.                                        #
#                                                                            #
# Full details of the Crystallographic Information File format               #
# are given in the paper "The Crystallographic Information File (CIF):       #
# a New Standard Archive File for Crystallography" by S. R. Hall, F. H.      #
# Allen and I. D. Brown [Acta Cryst. (1991), A47, 655-685].                  #
#                                                                            #
# The current version of the core CIF dictionary is obtainable from          #
# ftp://ftp.iucr.org/pub/cif_core.dic. The current version number is 2.4.    #
#                                                                            #
# Software is freely available for graphical display of the structure(s) in  #
# this CIF.  For information consult the CIF home page http://www.iucr.org/  #
# cif/home.html                                                              #
#                                                                            #
# This file may be used for bona fide research purposes within the           #
# scientific community so long as proper attribution is given to the journal # 
# article from which it was obtained.                                        #
#                                                                            #
##############################################################################
                                             
data_I
_audit_creation_method     SHELXL-97
_chemical_name_systematic
;
Pentakis(2-oxo-2,3-dihydropyrimidin-1-ium)
di-\m~3~-chlorido-tri-\m~2~-chlorido-hexachloridotricadmium(II)
;
_chemical_name_common     ?
_chemical_formula_moiety     '5(C4 H5 N2 O +), Cd3 Cl11 5-'
_chemical_formula_sum     'C20 H25 Cd3 Cl11 N10 O5'
_chemical_formula_iupac     'C4 H5 N2 O)5 [Cd3 Cl11]'
_chemical_formula_weight     1212.65
_chemical_melting_point     ?
_symmetry_cell_setting     Monoclinic
_symmetry_space_group_name_H-M     'P 21/c'
_symmetry_space_group_name_Hall     '-P 2ybc'
loop_
    _symmetry_equiv_pos_as_xyz
    'x, y, z'
    '-x, y+1/2, -z+1/2'
    '-x, -y, -z'
    'x, -y-1/2, z-1/2'
_cell_length_a     17.5446(2)
_cell_length_b     8.08980(2)
_cell_length_c     27.2451(6)
_cell_angle_alpha     90.00
_cell_angle_beta     104.9470(2)
_cell_angle_gamma     90.00
_cell_volume     3736.12(10)
_cell_formula_units_Z     4
_cell_measurement_reflns_used     28683
_cell_measurement_theta_min     2.3159
_cell_measurement_theta_max     29.9998
_cell_measurement_temperature     100(2)
_exptl_crystal_description     needle
_exptl_crystal_colour     colourless
_exptl_crystal_size_max     0.511
_exptl_crystal_size_mid     0.0682
_exptl_crystal_size_min     0.0354
_exptl_crystal_density_diffrn     2.156
_exptl_crystal_density_meas     ?
_exptl_crystal_density_method     'not measured'
_exptl_crystal_F_000     2344
_exptl_absorpt_coefficient_mu     2.527
_exptl_absorpt_correction_type     'multi-scan'
_exptl_absorpt_process_details     '(CrysAlis RED; Oxford Diffraction, 2007)'
_exptl_absorpt_correction_T_min     0.5219
_exptl_absorpt_correction_T_max     0.91
_exptl_special_details
;
;
_diffrn_ambient_temperature     100(2)
_diffrn_radiation_type     MoK\a
_diffrn_radiation_wavelength     0.71073
_diffrn_radiation_source     'fine-focus sealed tube'
_diffrn_radiation_monochromator     graphite
_diffrn_measurement_device_type     'Oxford Diffraction Gemini-R Ultra'
_diffrn_measurement_method     '1\% width \w'
_diffrn_detector_area_resol_mean     10.4752
_diffrn_reflns_number     65985
_diffrn_reflns_av_R_equivalents     0.0461
_diffrn_reflns_av_sigmaI/netI     0.0439
_diffrn_reflns_theta_min     2.40
_diffrn_reflns_theta_max     30.08
_diffrn_reflns_theta_full     30.08
_diffrn_measured_fraction_theta_max     0.999
_diffrn_measured_fraction_theta_full     0.999
_diffrn_reflns_limit_h_min     -15
_diffrn_reflns_limit_h_max     24
_diffrn_reflns_limit_k_min     -11
_diffrn_reflns_limit_k_max     11
_diffrn_reflns_limit_l_min     -38
_diffrn_reflns_limit_l_max     38
_diffrn_standards_number     0
_diffrn_standards_interval_count     'not measured'
_diffrn_standards_interval_time     ?
_diffrn_standards_decay_%     0
_refine_special_details
;
Refinement of <i>F</i>^2^ against ALL reflections. The weighted <i>R</i>-factor
<i>wR</i> and goodness of fit <i>S</i> are based on <i>F</i>^2^, conventional
<i>R</i>-factors <i>R</i> are based on <i>F</i>, with <i>F</i> set to zero for
negative <i>F</i>^2^. The threshold expression of <i>F</i>^2^ >
\s(<i>F</i>^2^) is used only for calculating <i>R</i>-factors(gt) <i>etc</i>.
and is not relevant to the choice of reflections for refinement.
<i>R</i>-factors based on <i>F</i>^2^ are statistically about twice as large
as those based on <i>F</i>, and <i>R</i>- factors based on ALL data will be
even larger.
;
_reflns_number_total     10979
_reflns_number_gt     7919
_reflns_threshold_expression     I>2\s(I)
_refine_ls_structure_factor_coef     Fsqd
_refine_ls_matrix_type     full
_refine_ls_R_factor_all     0.0402
_refine_ls_R_factor_gt     0.0253
_refine_ls_wR_factor_gt     0.0545
_refine_ls_wR_factor_ref     0.0580
_refine_ls_goodness_of_fit_ref     0.959
_refine_ls_restrained_S_all     0.959
_refine_ls_number_reflns     10979
_refine_ls_number_parameters     442
_refine_ls_number_restraints     0
_refine_ls_hydrogen_treatment     constr
_refine_ls_weighting_scheme     calc
_refine_ls_weighting_details
                 'calc w=1/[\s^2^(Fo^2^)+(0.0307P)^2^] where P=(Fo^2^+2Fc^2^)/3'
_atom_sites_solution_hydrogens     geom
_atom_sites_solution_primary     direct
_atom_sites_solution_secondary     difmap
_refine_ls_shift/su_max     0.001
_refine_ls_shift/su_mean     0.000
_refine_diff_density_max     0.988
_refine_diff_density_min     -1.093
_refine_ls_extinction_method     none
_refine_ls_extinction_coef     ?
loop_
    _atom_type_symbol
    _atom_type_description
    _atom_type_scat_dispersion_real
    _atom_type_scat_dispersion_imag
    _atom_type_scat_source
    'C' 'C' 0.0033 0.0016
                         'International Tables Vol C Tables 4.2.6.8 and 6.1.1.4'
    'H' 'H' 0.0000 0.0000
                         'International Tables Vol C Tables 4.2.6.8 and 6.1.1.4'
    'N' 'N' 0.0061 0.0033
                         'International Tables Vol C Tables 4.2.6.8 and 6.1.1.4'
    'O' 'O' 0.0106 0.0060
                         'International Tables Vol C Tables 4.2.6.8 and 6.1.1.4'
    'Cl' 'Cl' 0.1484 0.1585
                         'International Tables Vol C Tables 4.2.6.8 and 6.1.1.4'
    'Cd' 'Cd' -0.8075 1.2024
                         'International Tables Vol C Tables 4.2.6.8 and 6.1.1.4'
_computing_data_collection
;
CrysAlis CCD (Oxford Diffraction, 2007)
;
_computing_cell_refinement
;
CrysAlis RED (Oxford Diffraction, 2007)
;
_computing_data_reduction
;
CrysAlis RED (Oxford Diffraction, 2007)
;
_computing_structure_solution     'SHELXS97 (Sheldrick, 2008)'
_computing_structure_refinement     'SHELXL97 (Sheldrick, 2008)'
_computing_molecular_graphics     'SHELXTL (Sheldrick, 2008)'
_computing_publication_material     'SHELXTL (Sheldrick, 2008)'
loop_
    _atom_site_type_symbol
    _atom_site_label
    _atom_site_fract_x
    _atom_site_fract_y
    _atom_site_fract_z
    _atom_site_U_iso_or_equiv
    _atom_site_adp_type
    _atom_site_calc_flag
    _atom_site_refinement_flags
    _atom_site_occupancy
    _atom_site_disorder_assembly
    _atom_site_disorder_group
    Cd Cd1 0.278566(10) 0.40453(2) 0.234610(6) 0.01260(4) Uani d . 1 . .
    Cd Cd2 0.096112(10) 0.34002(2) 0.139514(6) 0.01313(4) Uani d . 1 . .
    Cd Cd3 0.278973(10) 0.37558(2) 0.104602(6) 0.01268(4) Uani d . 1 . .
    Cl Cl1 0.31283(3) 0.64928(8) 0.29430(2) 0.01631(13) Uani d . 1 . .
    Cl Cl2 0.34187(4) 0.18017(8) 0.29589(2) 0.01652(13) Uani d . 1 . .
    Cl Cl3 0.12927(3) 0.36223(8) 0.24084(2) 0.01473(12) Uani d . 1 . .
    Cl Cl4 0.20555(3) 0.59016(7) 0.15423(2) 0.01321(12) Uani d . 1 . .
    Cl Cl5 0.39418(3) 0.42065(8) 0.18691(2) 0.01426(12) Uani d . 1 . .
    Cl Cl6 0.22670(3) 0.15581(7) 0.16419(2) 0.01246(11) Uani d . 1 . .
    Cl Cl7 0.31718(4) 0.59045(8) 0.04703(2) 0.01607(12) Uani d . 1 . .
    Cl Cl8 0.33408(3) 0.13362(8) 0.06752(2) 0.01601(12) Uani d . 1 . .
    Cl Cl9 0.13161(3) 0.33560(8) 0.04770(2) 0.01508(12) Uani d . 1 . .
    Cl Cl10 -0.01624(3) 0.54066(8) 0.11041(2) 0.01515(12) Uani d . 1 . .
    Cl Cl11 0.00531(3) 0.09258(8) 0.12829(2) 0.01516(12) Uani d . 1 . .
    N N1 0.17631(12) 0.9564(3) 0.27179(8) 0.0163(4) Uani d . 1 . .
    H H1A 0.2120 1.0282 0.2707 0.020 Uiso calc R 1 . .
    N N2 0.10684(12) 0.8001(3) 0.31601(8) 0.0177(5) Uani d . 1 . .
    H H2A 0.0971 0.7685 0.3439 0.021 Uiso calc R 1 . .
    N N3 0.19690(13) 0.9043(3) 0.01223(8) 0.0202(5) Uani d . 1 . .
    H H3A 0.2383 0.9631 0.0138 0.024 Uiso calc R 1 . .
    N N4 0.10513(11) 0.7144(3) -0.02736(7) 0.0140(4) Uani d . 1 . .
    H H4A 0.0860 0.6475 -0.0520 0.017 Uiso calc R 1 . .
    N N5 0.57141(12) 0.1754(3) 0.87043(8) 0.0174(5) Uani d . 1 . .
    H H5A 0.5851 0.2418 0.8958 0.021 Uiso calc R 1 . .
    N N6 0.48648(12) -0.0147(3) 0.82295(7) 0.0172(5) Uani d . 1 . .
    H H6A 0.4442 -0.0732 0.8171 0.021 Uiso calc R 1 . .
    N N7 0.35772(12) 0.7374(3) 0.92554(8) 0.0194(5) Uani d . 1 . .
    H H7A 0.3084 0.7532 0.9232 0.023 Uiso calc R 1 . .
    N N8 0.48815(14) 0.7805(3) 0.96474(10) 0.0385(7) Uani d . 1 . .
    H H8A 0.5249 0.8278 0.9875 0.046 Uiso calc R 1 . .
    N N9 0.30200(12) 0.1727(3) 0.89707(8) 0.0199(5) Uani d . 1 . .
    H H9B 0.3412 0.1411 0.8859 0.024 Uiso calc R 1 . .
    N N10 0.25130(13) 0.3093(3) 0.95573(8) 0.0214(5) Uani d . 1 . .
    H H10B 0.2572 0.3686 0.9827 0.026 Uiso calc R 1 . .
    O O1 0.20540(11) 0.9741(2) 0.35816(6) 0.0235(4) Uani d . 1 . .
    O O2 0.20021(11) 0.7968(3) -0.06516(7) 0.0250(4) Uani d . 1 . .
    O O3 0.46339(11) 0.0904(3) 0.89546(7) 0.0282(5) Uani d . 1 . .
    O O4 0.39372(14) 0.9435(3) 0.98438(8) 0.0467(7) Uani d . 1 . .
    O O5 0.38187(11) 0.3297(3) 0.95908(7) 0.0270(5) Uani d . 1 . .
    C C1 0.06351(14) 0.7355(3) 0.27248(9) 0.0174(5) Uani d . 1 . .
    H H1B 0.0246 0.6583 0.2734 0.021 Uiso calc R 1 . .
    C C2 0.07546(15) 0.7811(3) 0.22687(9) 0.0172(5) Uani d . 1 . .
    H H2B 0.0450 0.7379 0.1965 0.021 Uiso calc R 1 . .
    C C3 0.13409(15) 0.8928(3) 0.22769(9) 0.0173(5) Uani d . 1 . .
    H H3B 0.1448 0.9251 0.1974 0.021 Uiso calc R 1 . .
    C C4 0.16646(14) 0.9148(3) 0.31878(9) 0.0166(5) Uani d . 1 . .
    C C5 0.16286(17) 0.9166(3) 0.05050(10) 0.0244(6) Uani d . 1 . .
    H H5B 0.1841 0.9873 0.0775 0.029 Uiso calc R 1 . .
    C C6 0.09702(16) 0.8263(3) 0.05048(10) 0.0223(6) Uani d . 1 . .
    H H6B 0.0723 0.8347 0.0767 0.027 Uiso calc R 1 . .
    C C7 0.06914(15) 0.7229(3) 0.01003(9) 0.0183(6) Uani d . 1 . .
    H H7B 0.0248 0.6582 0.0087 0.022 Uiso calc R 1 . .
    C C8 0.17070(14) 0.8045(3) -0.02962(9) 0.0158(5) Uani d . 1 . .
    C C9 0.53129(14) -0.0260(3) 0.79005(9) 0.0178(5) Uani d . 1 . .
    H H9A 0.5166 -0.0976 0.7625 0.021 Uiso calc R 1 . .
    C C10 0.59844(15) 0.0668(3) 0.79652(10) 0.0193(6) Uani d . 1 . .
    H H10A 0.6296 0.0616 0.7736 0.023 Uiso calc R 1 . .
    C C11 0.61754(15) 0.1676(3) 0.83830(10) 0.0186(6) Uani d . 1 . .
    H H11A 0.6631 0.2314 0.8444 0.022 Uiso calc R 1 . .
    C C12 0.50373(14) 0.0846(3) 0.86560(9) 0.0177(5) Uani d . 1 . .
    C C13 0.37700(16) 0.6242(3) 0.89528(10) 0.0208(6) Uani d . 1 . .
    H H13A 0.3375 0.5698 0.8714 0.025 Uiso calc R 1 . .
    C C14 0.45477(15) 0.5872(3) 0.89906(10) 0.0194(6) Uani d . 1 . .
    H H14A 0.4693 0.5128 0.8771 0.023 Uiso calc R 1 . .
    C C15 0.50936(16) 0.6647(4) 0.93653(11) 0.0263(6) Uani d . 1 . .
    H H15A 0.5623 0.6360 0.9424 0.032 Uiso calc R 1 . .
    C C16 0.41168(17) 0.8310(4) 0.96040(10) 0.0271(7) Uani d . 1 . .
    C C17 0.23033(16) 0.1194(3) 0.87278(10) 0.0205(6) Uani d . 1 . .
    H H17A 0.2239 0.0543 0.8439 0.025 Uiso calc R 1 . .
    C C18 0.16560(15) 0.1604(3) 0.89027(10) 0.0202(6) Uani d . 1 . .
    H H18A 0.1152 0.1243 0.8738 0.024 Uiso calc R 1 . .
    C C19 0.17895(16) 0.2565(4) 0.93296(9) 0.0222(6) Uani d . 1 . .
    H H19A 0.1370 0.2852 0.9463 0.027 Uiso calc R 1 . .
    C C20 0.31738(16) 0.2755(3) 0.93906(9) 0.0181(6) Uani d . 1 . .
loop_
    _atom_site_aniso_label
    _atom_site_aniso_U_11
    _atom_site_aniso_U_22
    _atom_site_aniso_U_33
    _atom_site_aniso_U_12
    _atom_site_aniso_U_13
    _atom_site_aniso_U_23
    Cd1 0.01208(9) 0.01435(10) 0.01056(8) -0.00011(7) 0.00147(6) -0.00025(7)
    Cd2 0.00896(8) 0.01588(10) 0.01383(8) 0.00031(7) 0.00164(6) 0.00023(7)
    Cd3 0.01154(8) 0.01546(10) 0.01122(8) 0.00016(7) 0.00326(6) -0.00117(7)
    Cl1 0.0137(3) 0.0161(3) 0.0176(3) 0.0018(2) 0.0013(2) -0.0036(2)
    Cl2 0.0193(3) 0.0164(3) 0.0130(3) 0.0026(3) 0.0026(2) 0.0012(2)
    Cl3 0.0128(3) 0.0178(3) 0.0141(3) 0.0005(2) 0.0043(2) -0.0001(2)
    Cl4 0.0125(3) 0.0129(3) 0.0139(3) 0.0005(2) 0.0026(2) 0.0000(2)
    Cl5 0.0106(3) 0.0175(3) 0.0140(3) -0.0005(2) 0.0020(2) -0.0003(2)
    Cl6 0.0109(3) 0.0132(3) 0.0132(3) 0.0000(2) 0.0029(2) 0.0001(2)
    Cl7 0.0183(3) 0.0148(3) 0.0151(3) 0.0004(2) 0.0044(2) 0.0003(2)
    Cl8 0.0148(3) 0.0164(3) 0.0171(3) 0.0018(2) 0.0044(2) -0.0028(2)
    Cl9 0.0128(3) 0.0192(3) 0.0122(3) 0.0010(2) 0.0014(2) -0.0006(2)
    Cl10 0.0121(3) 0.0149(3) 0.0167(3) 0.0013(2) 0.0004(2) -0.0023(2)
    Cl11 0.0124(3) 0.0158(3) 0.0174(3) -0.0011(2) 0.0041(2) -0.0009(2)
    N1 0.0155(11) 0.0148(12) 0.0193(10) 0.0001(9) 0.0058(8) 0.0014(9)
    N2 0.0215(11) 0.0188(12) 0.0155(10) -0.0007(10) 0.0095(9) 0.0029(9)
    N3 0.0180(11) 0.0158(12) 0.0224(11) -0.0052(10) -0.0028(9) 0.0014(9)
    N4 0.0133(10) 0.0129(11) 0.0137(10) -0.0021(9) -0.0005(8) -0.0041(8)
    N5 0.0152(10) 0.0155(12) 0.0204(11) 0.0013(9) 0.0024(8) -0.0062(9)
    N6 0.0107(10) 0.0170(12) 0.0218(11) -0.0033(9) 0.0004(8) 0.0002(9)
    N7 0.0116(11) 0.0247(13) 0.0230(11) 0.0047(10) 0.0067(9) 0.0073(10)
    N8 0.0214(13) 0.0430(18) 0.0395(15) 0.0115(12) -0.0130(11) -0.0242(13)
    N9 0.0182(11) 0.0278(14) 0.0164(10) 0.0039(10) 0.0095(9) 0.0017(9)
    N10 0.0244(12) 0.0274(14) 0.0120(10) 0.0092(10) 0.0041(9) 0.0011(9)
    O1 0.0232(10) 0.0269(12) 0.0175(9) 0.0033(9) 0.0002(8) -0.0045(8)
    O2 0.0215(10) 0.0322(12) 0.0257(10) 0.0090(9) 0.0138(8) 0.0066(9)
    O3 0.0150(9) 0.0482(14) 0.0220(10) 0.0036(9) 0.0062(8) 0.0005(9)
    O4 0.0540(15) 0.0569(17) 0.0251(11) 0.0315(13) 0.0029(10) -0.0153(11)
    O5 0.0220(10) 0.0318(13) 0.0243(10) -0.0029(9) 0.0009(8) 0.0046(9)
    C1 0.0132(12) 0.0152(14) 0.0250(13) -0.0021(10) 0.0072(10) -0.0005(11)
    C2 0.0183(13) 0.0166(14) 0.0160(12) -0.0004(11) 0.0032(10) -0.0023(10)
    C3 0.0202(13) 0.0176(14) 0.0156(12) 0.0047(11) 0.0074(10) 0.0036(10)
    C4 0.0136(12) 0.0161(14) 0.0206(13) 0.0066(11) 0.0055(10) 0.0007(10)
    C5 0.0366(17) 0.0191(15) 0.0124(12) 0.0078(13) -0.0029(11) -0.0016(11)
    C6 0.0273(15) 0.0253(16) 0.0162(12) 0.0102(13) 0.0088(11) 0.0034(11)
    C7 0.0118(12) 0.0224(15) 0.0210(13) 0.0002(11) 0.0046(10) 0.0069(11)
    C8 0.0121(12) 0.0182(14) 0.0163(12) 0.0056(10) 0.0019(9) 0.0049(10)
    C9 0.0174(13) 0.0157(14) 0.0177(12) 0.0039(11) -0.0006(10) 0.0002(10)
    C10 0.0150(12) 0.0234(15) 0.0203(13) 0.0057(11) 0.0059(10) 0.0047(11)
    C11 0.0123(12) 0.0131(14) 0.0299(14) 0.0010(10) 0.0044(10) 0.0057(11)
    C12 0.0112(12) 0.0216(15) 0.0196(12) 0.0039(11) 0.0027(10) 0.0015(11)
    C13 0.0200(13) 0.0154(14) 0.0231(13) -0.0053(11) -0.0014(11) 0.0016(11)
    C14 0.0221(14) 0.0160(14) 0.0226(13) 0.0025(12) 0.0102(11) -0.0023(11)
    C15 0.0131(13) 0.0232(16) 0.0406(17) 0.0018(12) 0.0034(12) -0.0038(13)
    C16 0.0226(14) 0.0389(19) 0.0178(13) 0.0130(14) 0.0017(11) -0.0045(13)
    C17 0.0234(14) 0.0221(16) 0.0148(12) 0.0022(12) 0.0026(10) 0.0006(11)
    C18 0.0175(13) 0.0200(15) 0.0223(13) 0.0027(11) 0.0039(10) 0.0049(11)
    C19 0.0208(14) 0.0291(17) 0.0181(13) 0.0077(12) 0.0078(11) 0.0071(12)
    C20 0.0223(14) 0.0182(15) 0.0142(12) 0.0035(12) 0.0051(10) 0.0064(10)
_geom_special_details
;
All e.s.d.'s (except the e.s.d. in the dihedral angle between two l.s. planes)
are estimated using the full covariance matrix. The cell e.s.d.'s are taken
into account individually in the estimation of e.s.d.'s in distances, angles
and torsion angles; correlations between e.s.d.'s in cell parameters are only
used when they are defined by crystal symmetry. An approximate (isotropic)
treatment of cell e.s.d.'s is used for estimating e.s.d.'s involving l.s.
planes.
;
loop_
    _geom_bond_atom_site_label_1
    _geom_bond_atom_site_label_2
    _geom_bond_site_symmetry_2
    _geom_bond_distance
    _geom_bond_publ_flag
    Cd1 Cl2 . 2.5216(6) yes
    Cd1 Cl1 . 2.5343(6) yes
    Cd1 Cl5 . 2.6796(6) yes
    Cd1 Cl3 . 2.6900(6) yes
    Cd1 Cl4 . 2.6917(6) yes
    Cd1 Cl6 . 2.7670(6) yes
    Cd2 Cl10 . 2.5184(6) yes
    Cd2 Cl11 . 2.5273(6) yes
    Cd2 Cl6 . 2.6698(6) yes
    Cd2 Cl3 . 2.6766(6) yes
    Cd2 Cl9 . 2.7295(6) yes
    Cd2 Cl4 . 2.7468(6) yes
    Cd3 Cl8 . 2.5081(6) yes
    Cd3 Cl7 . 2.5444(6) yes
    Cd3 Cl5 . 2.6284(6) yes
    Cd3 Cl9 . 2.6692(6) yes
    Cd3 Cl4 . 2.7201(6) yes
    Cd3 Cl6 . 2.7214(6) yes
    N1 C3 . 1.341(3) ?
    N1 C4 . 1.377(3) ?
    N1 H1A . 0.8600 ?
    N2 C1 . 1.339(3) ?
    N2 C4 . 1.386(3) ?
    N2 H2A . 0.8600 ?
    N3 C5 . 1.332(3) ?
    N3 C8 . 1.376(3) ?
    N3 H3A . 0.8600 ?
    N4 C7 . 1.332(3) ?
    N4 C8 . 1.377(3) ?
    N4 H4A . 0.8600 ?
    N5 C11 . 1.338(3) ?
    N5 C12 . 1.373(3) ?
    N5 H5A . 0.8600 ?
    N6 C9 . 1.339(3) ?
    N6 C12 . 1.381(3) ?
    N6 H6A . 0.8600 ?
    N7 C13 . 1.333(3) ?
    N7 C16 . 1.381(4) ?
    N7 H7A . 0.8600 ?
    N8 C15 . 1.325(4) ?
    N8 C16 . 1.378(4) ?
    N8 H8A . 0.8600 ?
    N9 C17 . 1.332(3) ?
    N9 C20 . 1.383(3) ?
    N9 H9B . 0.8600 ?
    N10 C19 . 1.331(3) ?
    N10 C20 . 1.377(3) ?
    N10 H10B . 0.8600 ?
    O1 C4 . 1.212(3) ?
    O2 C8 . 1.212(3) ?
    O3 C12 . 1.209(3) ?
    O4 C16 . 1.209(3) ?
    O5 C20 . 1.205(3) ?
    C1 C2 . 1.363(3) ?
    C1 H1B . 0.9300 ?
    C2 C3 . 1.365(4) ?
    C2 H2B . 0.9300 ?
    C3 H3B . 0.9300 ?
    C5 C6 . 1.367(4) ?
    C5 H5B . 0.9300 ?
    C6 C7 . 1.369(4) ?
    C6 H6B . 0.9300 ?
    C7 H7B . 0.9300 ?
    C9 C10 . 1.369(4) ?
    C9 H9A . 0.9300 ?
    C10 C11 . 1.370(4) ?
    C10 H10A . 0.9300 ?
    C11 H11A . 0.9300 ?
    C12 O3 1 1.209(3) ?
    C13 C14 . 1.375(4) ?
    C13 H13A . 0.9300 ?
    C14 C15 . 1.359(4) ?
    C14 H14A . 0.9300 ?
    C15 H15A . 0.9300 ?
    C17 C18 . 1.381(4) ?
    C17 H17A . 0.9300 ?
    C18 C19 . 1.368(4) ?
    C18 H18A . 0.9300 ?
    C19 H19A . 0.9300 ?
loop_
    _geom_angle_atom_site_label_1
    _geom_angle_atom_site_label_2
    _geom_angle_atom_site_label_3
    _geom_angle_site_symmetry_1
    _geom_angle_site_symmetry_3
    _geom_angle
    _geom_angle_publ_flag
    Cl2 Cd1 Cl1 . . 98.42(2) ?
    Cl2 Cd1 Cl5 . . 95.56(2) ?
    Cl1 Cd1 Cl5 . . 100.91(2) ?
    Cl2 Cd1 Cl3 . . 97.84(2) ?
    Cl1 Cd1 Cl3 . . 97.61(2) ?
    Cl5 Cd1 Cl3 . . 155.233(18) ?
    Cl2 Cd1 Cl4 . . 167.47(2) ?
    Cl1 Cd1 Cl4 . . 94.048(19) ?
    Cl5 Cd1 Cl4 . . 80.744(18) ?
    Cl3 Cd1 Cl4 . . 81.693(18) ?
    Cl2 Cd1 Cl6 . . 86.881(19) ?
    Cl1 Cd1 Cl6 . . 173.839(19) ?
    Cl5 Cd1 Cl6 . . 81.593(18) ?
    Cl3 Cd1 Cl6 . . 78.455(18) ?
    Cl4 Cd1 Cl6 . . 80.746(18) ?
    Cl10 Cd2 Cl11 . . 93.13(2) ?
    Cl10 Cd2 Cl6 . . 171.98(2) ?
    Cl11 Cd2 Cl6 . . 93.534(19) ?
    Cl10 Cd2 Cl3 . . 103.046(19) ?
    Cl11 Cd2 Cl3 . . 98.080(19) ?
    Cl6 Cd2 Cl3 . . 80.420(18) ?
    Cl10 Cd2 Cl9 . . 93.725(19) ?
    Cl11 Cd2 Cl9 . . 99.466(19) ?
    Cl6 Cd2 Cl9 . . 80.773(18) ?
    Cl3 Cd2 Cl9 . . 154.942(19) ?
    Cl10 Cd2 Cl4 . . 91.835(19) ?
    Cl11 Cd2 Cl4 . . 175.033(19) ?
    Cl6 Cd2 Cl4 . . 81.504(18) ?
    Cl3 Cd2 Cl4 . . 80.921(18) ?
    Cl9 Cd2 Cl4 . . 80.051(18) ?
    Cl8 Cd3 Cl7 . . 95.43(2) ?
    Cl8 Cd3 Cl5 . . 99.23(2) ?
    Cl7 Cd3 Cl5 . . 99.457(19) ?
    Cl8 Cd3 Cl9 . . 95.034(19) ?
    Cl7 Cd3 Cl9 . . 95.419(19) ?
    Cl5 Cd3 Cl9 . . 158.251(19) ?
    Cl8 Cd3 Cl4 . . 168.35(2) ?
    Cl7 Cd3 Cl4 . . 95.99(2) ?
    Cl5 Cd3 Cl4 . . 81.139(18) ?
    Cl9 Cd3 Cl4 . . 81.609(18) ?
    Cl8 Cd3 Cl6 . . 87.40(2) ?
    Cl7 Cd3 Cl6 . . 175.583(19) ?
    Cl5 Cd3 Cl6 . . 83.393(18) ?
    Cl9 Cd3 Cl6 . . 80.932(18) ?
    Cl4 Cd3 Cl6 . . 81.067(18) ?
    Cd2 Cl3 Cd1 . . 84.236(18) ?
    Cd1 Cl4 Cd3 . . 82.031(17) ?
    Cd1 Cl4 Cd2 . . 82.865(17) ?
    Cd3 Cl4 Cd2 . . 81.961(17) ?
    Cd3 Cl5 Cd1 . . 83.991(17) ?
    Cd2 Cl6 Cd3 . . 83.364(17) ?
    Cd2 Cl6 Cd1 . . 82.884(17) ?
    Cd3 Cl6 Cd1 . . 80.645(17) ?
    Cd3 Cl9 Cd2 . . 83.220(16) ?
    C3 N1 C4 . . 124.5(2) ?
    C3 N1 H1A . . 117.8 ?
    C4 N1 H1A . . 117.8 ?
    C1 N2 C4 . . 123.9(2) ?
    C1 N2 H2A . . 118.0 ?
    C4 N2 H2A . . 118.0 ?
    C5 N3 C8 . . 124.8(2) ?
    C5 N3 H3A . . 117.6 ?
    C8 N3 H3A . . 117.6 ?
    C7 N4 C8 . . 125.0(2) ?
    C7 N4 H4A . . 117.5 ?
    C8 N4 H4A . . 117.5 ?
    C11 N5 C12 . . 124.5(2) ?
    C11 N5 H5A . . 117.8 ?
    C12 N5 H5A . . 117.8 ?
    C9 N6 C12 . . 124.3(2) ?
    C9 N6 H6A . . 117.8 ?
    C12 N6 H6A . . 117.8 ?
    C13 N7 C16 . . 124.3(2) ?
    C13 N7 H7A . . 117.8 ?
    C16 N7 H7A . . 117.8 ?
    C15 N8 C16 . . 124.9(2) ?
    C15 N8 H8A . . 117.5 ?
    C16 N8 H8A . . 117.5 ?
    C17 N9 C20 . . 124.3(2) ?
    C17 N9 H9B . . 117.9 ?
    C20 N9 H9B . . 117.9 ?
    C19 N10 C20 . . 124.4(2) ?
    C19 N10 H10B . . 117.8 ?
    C20 N10 H10B . . 117.8 ?
    N2 C1 C2 . . 121.1(2) ?
    N2 C1 H1B . . 119.5 ?
    C2 C1 H1B . . 119.5 ?
    C1 C2 C3 . . 117.2(2) ?
    C1 C2 H2B . . 121.4 ?
    C3 C2 H2B . . 121.4 ?
    N1 C3 C2 . . 120.6(2) ?
    N1 C3 H3B . . 119.7 ?
    C2 C3 H3B . . 119.7 ?
    O1 C4 N1 . . 123.3(2) ?
    O1 C4 N2 . . 124.0(2) ?
    N1 C4 N2 . . 112.8(2) ?
    N3 C5 C6 . . 120.6(2) ?
    N3 C5 H5B . . 119.7 ?
    C6 C5 H5B . . 119.7 ?
    C5 C6 C7 . . 117.0(2) ?
    C5 C6 H6B . . 121.5 ?
    C7 C6 H6B . . 121.5 ?
    N4 C7 C6 . . 120.4(2) ?
    N4 C7 H7B . . 119.8 ?
    C6 C7 H7B . . 119.8 ?
    O2 C8 N3 . . 124.9(2) ?
    O2 C8 N4 . . 122.8(2) ?
    N3 C8 N4 . . 112.2(2) ?
    N6 C9 C10 . . 120.7(2) ?
    N6 C9 H9A . . 119.6 ?
    C10 C9 H9A . . 119.6 ?
    C9 C10 C11 . . 116.8(2) ?
    C9 C10 H10A . . 121.6 ?
    C11 C10 H10A . . 121.6 ?
    N5 C11 C10 . . 120.8(2) ?
    N5 C11 H11A . . 119.6 ?
    C10 C11 H11A . . 119.6 ?
    O3 C12 N5 1 . 123.8(2) ?
    O3 C12 N5 . . 123.8(2) ?
    O3 C12 N6 1 . 123.3(2) ?
    O3 C12 N6 . . 123.3(2) ?
    N5 C12 N6 . . 112.8(2) ?
    N7 C13 C14 . . 120.6(2) ?
    N7 C13 H13A . . 119.7 ?
    C14 C13 H13A . . 119.7 ?
    C15 C14 C13 . . 116.7(3) ?
    C15 C14 H14A . . 121.6 ?
    C13 C14 H14A . . 121.6 ?
    N8 C15 C14 . . 120.9(3) ?
    N8 C15 H15A . . 119.6 ?
    C14 C15 H15A . . 119.6 ?
    O4 C16 N8 . . 124.1(3) ?
    O4 C16 N7 . . 123.8(3) ?
    N8 C16 N7 . . 112.1(2) ?
    N9 C17 C18 . . 120.4(2) ?
    N9 C17 H17A . . 119.8 ?
    C18 C17 H17A . . 119.8 ?
    C19 C18 C17 . . 117.0(2) ?
    C19 C18 H18A . . 121.5 ?
    C17 C18 H18A . . 121.5 ?
    N10 C19 C18 . . 120.8(2) ?
    N10 C19 H19A . . 119.6 ?
    C18 C19 H19A . . 119.6 ?
    O5 C20 N10 . . 123.4(2) ?
    O5 C20 N9 . . 123.6(2) ?
    N10 C20 N9 . . 113.0(2) ?
loop_
    _geom_torsion_atom_site_label_1
    _geom_torsion_atom_site_label_2
    _geom_torsion_atom_site_label_3
    _geom_torsion_atom_site_label_4
    _geom_torsion_site_symmetry_1
    _geom_torsion_site_symmetry_2
    _geom_torsion_site_symmetry_3
    _geom_torsion_site_symmetry_4
    _geom_torsion
    _geom_torsion_publ_flag
    Cl10 Cd2 Cl3 Cd1 . . . . -129.506(19) ?
    Cl11 Cd2 Cl3 Cd1 . . . . 135.360(19) ?
    Cl6 Cd2 Cl3 Cd1 . . . . 43.114(17) ?
    Cl9 Cd2 Cl3 Cd1 . . . . 1.27(5) ?
    Cl4 Cd2 Cl3 Cd1 . . . . -39.720(17) ?
    Cl2 Cd1 Cl3 Cd2 . . . . -126.750(19) ?
    Cl1 Cd1 Cl3 Cd2 . . . . 133.608(19) ?
    Cl5 Cd1 Cl3 Cd2 . . . . -4.61(5) ?
    Cl4 Cd1 Cl3 Cd2 . . . . 40.601(17) ?
    Cl6 Cd1 Cl3 Cd2 . . . . -41.579(16) ?
    Cl2 Cd1 Cl4 Cd3 . . . . -33.55(10) ?
    Cl1 Cd1 Cl4 Cd3 . . . . 140.568(18) ?
    Cl5 Cd1 Cl4 Cd3 . . . . 40.154(16) ?
    Cl3 Cd1 Cl4 Cd3 . . . . -122.314(18) ?
    Cl6 Cd1 Cl4 Cd3 . . . . -42.750(16) ?
    Cl2 Cd1 Cl4 Cd2 . . . . 49.29(10) ?
    Cl1 Cd1 Cl4 Cd2 . . . . -136.601(18) ?
    Cl5 Cd1 Cl4 Cd2 . . . . 122.985(18) ?
    Cl3 Cd1 Cl4 Cd2 . . . . -39.483(17) ?
    Cl6 Cd1 Cl4 Cd2 . . . . 40.081(16) ?
    Cl8 Cd3 Cl4 Cd1 . . . . 51.69(10) ?
    Cl7 Cd3 Cl4 Cd1 . . . . -139.723(17) ?
    Cl5 Cd3 Cl4 Cd1 . . . . -41.047(17) ?
    Cl9 Cd3 Cl4 Cd1 . . . . 125.659(19) ?
    Cl6 Cd3 Cl4 Cd1 . . . . 43.596(16) ?
    Cl8 Cd3 Cl4 Cd2 . . . . -32.17(10) ?
    Cl7 Cd3 Cl4 Cd2 . . . . 136.413(17) ?
    Cl5 Cd3 Cl4 Cd2 . . . . -124.911(18) ?
    Cl9 Cd3 Cl4 Cd2 . . . . 41.795(16) ?
    Cl6 Cd3 Cl4 Cd2 . . . . -40.269(15) ?
    Cl10 Cd2 Cl4 Cd1 . . . . 142.739(18) ?
    Cl6 Cd2 Cl4 Cd1 . . . . -41.755(16) ?
    Cl3 Cd2 Cl4 Cd1 . . . . 39.818(17) ?
    Cl9 Cd2 Cl4 Cd1 . . . . -123.800(18) ?
    Cl10 Cd2 Cl4 Cd3 . . . . -134.350(18) ?
    Cl6 Cd2 Cl4 Cd3 . . . . 41.155(16) ?
    Cl3 Cd2 Cl4 Cd3 . . . . 122.729(18) ?
    Cl9 Cd2 Cl4 Cd3 . . . . -40.889(16) ?
    Cl8 Cd3 Cl5 Cd1 . . . . -127.150(19) ?
    Cl7 Cd3 Cl5 Cd1 . . . . 135.712(19) ?
    Cl9 Cd3 Cl5 Cd1 . . . . 3.19(6) ?
    Cl4 Cd3 Cl5 Cd1 . . . . 41.062(17) ?
    Cl6 Cd3 Cl5 Cd1 . . . . -40.881(17) ?
    Cl2 Cd1 Cl5 Cd3 . . . . 126.274(19) ?
    Cl1 Cd1 Cl5 Cd3 . . . . -134.022(19) ?
    Cl3 Cd1 Cl5 Cd3 . . . . 3.71(5) ?
    Cl4 Cd1 Cl5 Cd3 . . . . -41.648(17) ?
    Cl6 Cd1 Cl5 Cd3 . . . . 40.268(17) ?
    Cl11 Cd2 Cl6 Cd3 . . . . 139.268(17) ?
    Cl3 Cd2 Cl6 Cd3 . . . . -123.124(18) ?
    Cl9 Cd2 Cl6 Cd3 . . . . 40.241(16) ?
    Cl4 Cd2 Cl6 Cd3 . . . . -40.974(16) ?
    Cl11 Cd2 Cl6 Cd1 . . . . -139.382(17) ?
    Cl3 Cd2 Cl6 Cd1 . . . . -41.774(17) ?
    Cl9 Cd2 Cl6 Cd1 . . . . 121.591(18) ?
    Cl4 Cd2 Cl6 Cd1 . . . . 40.375(16) ?
    Cl8 Cd3 Cl6 Cd2 . . . . -136.844(18) ?
    Cl5 Cd3 Cl6 Cd2 . . . . 123.549(18) ?
    Cl9 Cd3 Cl6 Cd2 . . . . -41.324(17) ?
    Cl4 Cd3 Cl6 Cd2 . . . . 41.525(16) ?
    Cl8 Cd3 Cl6 Cd1 . . . . 139.312(18) ?
    Cl5 Cd3 Cl6 Cd1 . . . . 39.704(17) ?
    Cl9 Cd3 Cl6 Cd1 . . . . -125.168(18) ?
    Cl4 Cd3 Cl6 Cd1 . . . . -42.320(15) ?
    Cl2 Cd1 Cl6 Cd2 . . . . 140.506(19) ?
    Cl5 Cd1 Cl6 Cd2 . . . . -123.400(18) ?
    Cl3 Cd1 Cl6 Cd2 . . . . 41.845(17) ?
    Cl4 Cd1 Cl6 Cd2 . . . . -41.486(17) ?
    Cl2 Cd1 Cl6 Cd3 . . . . -135.087(19) ?
    Cl5 Cd1 Cl6 Cd3 . . . . -38.993(16) ?
    Cl3 Cd1 Cl6 Cd3 . . . . 126.253(18) ?
    Cl4 Cd1 Cl6 Cd3 . . . . 42.921(16) ?
    Cl8 Cd3 Cl9 Cd2 . . . . 126.796(19) ?
    Cl7 Cd3 Cl9 Cd2 . . . . -137.247(19) ?
    Cl5 Cd3 Cl9 Cd2 . . . . -4.15(6) ?
    Cl4 Cd3 Cl9 Cd2 . . . . -41.973(17) ?
    Cl6 Cd3 Cl9 Cd2 . . . . 40.245(17) ?
    Cl10 Cd2 Cl9 Cd3 . . . . 132.909(19) ?
    Cl11 Cd2 Cl9 Cd3 . . . . -133.288(18) ?
    Cl6 Cd2 Cl9 Cd3 . . . . -41.211(17) ?
    Cl3 Cd2 Cl9 Cd3 . . . . 0.58(5) ?
    Cl4 Cd2 Cl9 Cd3 . . . . 41.697(17) ?
    C4 N2 C1 C2 . . . . -0.5(4) ?
    N2 C1 C2 C3 . . . . 1.0(4) ?
    C4 N1 C3 C2 . . . . 1.4(4) ?
    C1 C2 C3 N1 . . . . -1.5(4) ?
    C3 N1 C4 O1 . . . . -180.0(2) ?
    C3 N1 C4 N2 . . . . -0.8(3) ?
    C1 N2 C4 O1 . . . . 179.5(2) ?
    C1 N2 C4 N1 . . . . 0.3(3) ?
    C8 N3 C5 C6 . . . . 0.2(4) ?
    N3 C5 C6 C7 . . . . 0.8(4) ?
    C8 N4 C7 C6 . . . . -0.4(4) ?
    C5 C6 C7 N4 . . . . -0.7(4) ?
    C5 N3 C8 O2 . . . . 177.7(2) ?
    C5 N3 C8 N4 . . . . -1.2(3) ?
    C7 N4 C8 O2 . . . . -177.7(2) ?
    C7 N4 C8 N3 . . . . 1.3(3) ?
    C12 N6 C9 C10 . . . . -1.5(4) ?
    N6 C9 C10 C11 . . . . 1.1(4) ?
    C12 N5 C11 C10 . . . . 1.2(4) ?
    C9 C10 C11 N5 . . . . -1.0(4) ?
    O3 O3 C12 N5 1 . . . 0.0(7) ?
    O3 O3 C12 N6 1 . . . 0.0(6) ?
    C11 N5 C12 O3 . . . 1 178.5(2) ?
    C11 N5 C12 O3 . . . . 178.5(2) ?
    C11 N5 C12 N6 . . . . -1.4(3) ?
    C9 N6 C12 O3 . . . 1 -178.3(3) ?
    C9 N6 C12 O3 . . . . -178.3(3) ?
    C9 N6 C12 N5 . . . . 1.5(3) ?
    C16 N7 C13 C14 . . . . 3.4(4) ?
    N7 C13 C14 C15 . . . . 3.4(4) ?
    C16 N8 C15 C14 . . . . 1.5(5) ?
    C13 C14 C15 N8 . . . . -5.8(4) ?
    C15 N8 C16 O4 . . . . -175.5(3) ?
    C15 N8 C16 N7 . . . . 4.8(5) ?
    C13 N7 C16 O4 . . . . 173.0(3) ?
    C13 N7 C16 N8 . . . . -7.2(4) ?
    C20 N9 C17 C18 . . . . -2.7(4) ?
    N9 C17 C18 C19 . . . . 0.0(4) ?
    C20 N10 C19 C18 . . . . 0.6(4) ?
    C17 C18 C19 N10 . . . . 1.0(4) ?
    C19 N10 C20 O5 . . . . 177.1(3) ?
    C19 N10 C20 N9 . . . . -3.0(4) ?
    C17 N9 C20 O5 . . . . -176.0(3) ?
    C17 N9 C20 N10 . . . . 4.1(4) ?
loop_
    _geom_hbond_atom_site_label_D
    _geom_hbond_atom_site_label_H
    _geom_hbond_atom_site_label_A
    _geom_hbond_site_symmetry_A
    _geom_hbond_distance_DH
    _geom_hbond_distance_HA
    _geom_hbond_distance_DA
    _geom_hbond_angle_DHA
    N2 H2A Cl11 2 0.86 2.56 3.246(2) 138.0
    N3 H3A Cl8 1_565 0.86 2.37 3.104(2) 144.0
    N4 H4A Cl10 3_565 0.86 2.31 3.160(2) 169.3
    N5 H5A Cl7 3_666 0.86 2.41 3.194(2) 151.0
    N6 H6A Cl1 4_566 0.86 2.31 3.138(2) 161.8
    N7 H7A O2 1_556 0.86 2.03 2.880(3) 167.2
    N10 H10B Cl7 1_556 0.86 2.54 3.349(2) 156.9
    N8 H8A O5 3_667 0.86 2.28 2.804(3) 119.5
    N8 H8A O4 3_677 0.86 2.34 3.117(4) 150.2
    N9 H9B O3 1 0.86 2.13 2.920(3) 152.3
data_global
_journal_date_recd_electronic     2008-06-10
_journal_date_accepted     2008-06-19
_journal_name_full     'Acta Crystallographica, Section E'
_journal_year     2008
_journal_volume     64
_journal_issue      7
_journal_page_first     m960
_journal_page_last     m961
_journal_paper_category     QM
_journal_coeditor_code     LH2641
_publ_contact_author_name     'A. Guy Orpen'
_publ_contact_author_address
;
School of Chemistry
University of Bristol
BRISTOL
BS8 1TS
UK
;
_publ_contact_author_email     guy.orpen@bris.ac.uk
_publ_contact_author_fax     ?
_publ_contact_author_phone     '0117 331 7479'
_publ_section_title
;
Pentakis(2-oxo-2,3-dihydropyrimidin-1-ium)
di-\m~3~-chlorido-tri-\m~2~-chlorido-hexachloridotricadmium(II)
;
loop_
    _publ_author_name
    _publ_author_footnote
    _publ_author_address
    'Kurawa, Mukhtar A.' .
;
School of Chemistry
University of Bristol
Bristol BS8 1TS
England
;
    'Adams, Christopher J.' .
;
School of Chemistry
University of Bristol
Bristol BS8 1TS
England
;
    'Orpen, A. Guy' .
;
School of Chemistry
University of Bristol
Bristol BS8 1TS
England
;
