# Supplementary material for: Penta­kis(2-oxo-2,3-dihydro­pyrimidin-1-ium) di-μ3-chlorido-tri-μ2-chlorido-hexa­chloridotricadmate(II)
Source: Acta Crystallogr Sect E Struct Rep Online. 2008 Jun 25;64(Pt 7):m960–1. doi: 10.1107/S160053680801862X (PMC2961797; doi:10.1107/S160053680801862X)
Supplement: Supplementary file 2 [file e-64-0m960-Isup2.hkl]

# 
# h,k,l, Fc-squared, Fo-squared, sigma(Fo-squared) and status flag 
# 
data_I
_shelx_title ' I in P2(1)/c' 
_shelx_refln_list_code          4 
_shelx_F_calc_maximum      538.62 
_exptl_crystal_F_000      2344.00 
_reflns_d_resolution_high  0.7091 
 
loop_ 
 _symmetry_equiv_pos_as_xyz 
 'x, y, z' 
 '-x, y+1/2, -z+1/2' 
 '-x, -y, -z' 
 'x, -y-1/2, z-1/2' 
 
_cell_length_a    17.5446 
_cell_length_b     8.0898 
_cell_length_c    27.2451 
_cell_angle_alpha  90.000 
_cell_angle_beta  104.947 
_cell_angle_gamma  90.000 
 
_shelx_F_squared_multiplier     1.000 
 
loop_ 
 _refln_index_h 
 _refln_index_k 
 _refln_index_l 
 _refln_F_squared_calc 
 _refln_F_squared_meas 
 _refln_F_squared_sigma 
 _refln_observed_status 
   2   0   0   133092.63   129900.19   1924.19 o 
   3   0   0    10983.21    13078.30    166.17 o 
   4   0   0      205.44      302.65     64.06 o 
   5   0   0   112193.00   109714.32   1337.06 o 
   6   0   0      325.99      237.88     30.56 o 
   7   0   0    19531.98    18716.19    225.47 o 
   8   0   0     9643.79     9900.03    234.33 o 
   9   0   0      261.40      416.02     91.39 o 
  10   0   0   112100.00   113723.02   1363.55 o 
  11   0   0    38486.54    38857.14    445.32 o 
  12   0   0     1303.07     1063.95    154.59 o 
  13   0   0     4402.94     3587.32    235.64 o 
  14   0   0     6043.01     5334.44    287.71 o 
  15   0   0    10911.50    10523.46    363.51 o 
  16   0   0    32218.51    35212.82    903.03 o 
  17   0   0     5588.58     5043.95    321.90 o 
  18   0   0    29767.28    30514.88    655.55 o 
  19   0   0     1009.77      862.53    269.12 o 
  20   0   0     5413.77     4742.77    424.07 o 
  21   0   0    11369.62    11956.62    504.75 o 
  22   0   0    15732.52    17339.69    968.21 o 
  23   0   0      832.76     1048.22   1097.67 o 
   1   1   0   104148.56   100917.10    434.10 o 
   2   1   0        5.39       70.55     32.22 o 
   3   1   0    28649.49    27651.95    143.13 o 
   4   1   0    50750.30    50641.75    430.65 o 
   5   1   0     4025.58     3805.97     90.84 o 
   6   1   0    74416.63    74830.66    533.68 o 
   7   1   0    41487.41    41307.68    396.57 o 
   8   1   0     3996.05     4345.37     76.72 o 
   9   1   0    12576.47    12651.32    137.00 o 
  10   1   0     4241.95     4038.85     77.43 o 
  11   1   0     3733.67     3612.97    102.03 o 
  12   1   0    24279.87    24325.62    240.49 o 
  13   1   0       10.69       26.10     52.88 o 
  14   1   0     1142.46      979.12     70.17 o 
  15   1   0    23859.08    24640.82    659.34 o 
  16   1   0     1482.61     1494.88    153.99 o 
  17   1   0    33076.23    34628.43    453.80 o 
  18   1   0     3229.94     3314.13    198.35 o 
  19   1   0     5376.05     5552.35    234.90 o 
  20   1   0    20839.34    22087.02    528.49 o 
  21   1   0     5651.16     5755.66    370.81 o 
  22   1   0     6335.33     5889.27    383.40 o 
  23   1   0     6084.40     6475.33    434.57 o 
   0   2   0    12322.70    16608.80    636.19 o 
   1   2   0    12911.57    12755.52     95.05 o 
   2   2   0      237.43      302.78     32.95 o 
   3   2   0      359.53      565.38     46.13 o 
   4   2   0    65916.07    68151.77    398.87 o 
   5   2   0    41449.13    42686.21    409.61 o 
   6   2   0     9307.09     9702.91    128.97 o 
   7   2   0    21662.95    22666.31    210.08 o 
   8   2   0      540.26      482.87     64.75 o 
   9   2   0     9640.53     9950.58    261.33 o 
  10   2   0     1733.24     1663.62     88.87 o 
  11   2   0      379.38      289.46     82.39 o 
  12   2   0     3726.68     3557.37    119.03 o 
  13   2   0      262.03      209.53    107.88 o 
  14   2   0      667.05      618.33    111.35 o 
  15   2   0     7569.78     7610.13    211.11 o 
  16   2   0      222.35      286.40    149.02 o 
  17   2   0       83.32      100.90    193.70 o 
  18   2   0     1097.53      920.01    204.06 o 
  19   2   0       33.52       46.28    217.14 o 
  20   2   0      426.03      402.74    303.18 o 
  21   2   0      488.30      480.68    339.26 o 
  22   2   0      133.93      168.11    319.99 o 
  23   2   0      916.96     1004.52    425.88 o 
   1   3   0    34375.53    33614.28    170.90 o 
   2   3   0     2220.45     1949.86     50.88 o 
   3   3   0     1176.69      988.27     47.53 o 
   4   3   0    60103.84    61881.46    484.26 o 
   5   3   0    52971.04    56028.20    312.39 o 
   6   3   0    38388.91    39782.35    536.34 o 
   7   3   0    28855.30    29467.68    513.65 o 
   8   3   0    33489.04    34249.14   1610.54 o 
   9   3   0     7259.08     7304.87    339.17 o 
  10   3   0    29697.03    30693.21    574.22 o 
  11   3   0     7134.79     7340.47    218.48 o 
  12   3   0    25497.88    25442.05    542.91 o 
  13   3   0     4133.76     4061.13    149.59 o 
  14   3   0     4354.84     4342.04    250.59 o 
  15   3   0    31499.18    33139.41    386.87 o 
  16   3   0     1959.88     1745.86    197.52 o 
  17   3   0    18265.45    18644.46    381.74 o 
  18   3   0     9248.71     9175.15    311.91 o 
  19   3   0    20885.11    22208.51    390.03 o 
  20   3   0     4072.35     4659.14    317.19 o 
  21   3   0     2208.76     1963.25    348.87 o 
  22   3   0     8989.76     9311.05    418.77 o 
  23   3   0     4411.62     4606.77    568.01 o 
   0   4   0   290111.28   289822.63   1818.24 o 
   1   4   0       60.99       62.04     21.76 o 
   2   4   0    86018.41    88315.97    479.64 o 
   3   4   0    16884.97    16995.94    187.92 o 
   4   4   0     1199.30     1155.98     60.46 o 
   5   4   0    59345.27    58924.88    743.64 o 
   6   4   0     8705.35     8935.28    282.86 o 
   7   4   0    42173.13    44246.42    516.92 o 
   8   4   0     4277.16     4392.84    115.22 o 
   9   4   0      697.39      575.70     51.46 o 
  10   4   0    13736.73    13638.78    247.30 o 
  11   4   0     8415.66     7857.11    255.95 o 
  12   4   0     6478.91     6745.69    161.46 o 
  13   4   0     2833.04     2971.40    124.93 o 
  14   4   0     6313.40     5758.43    218.33 o 
  15   4   0     3885.44     3861.58    221.26 o 
  16   4   0    16476.97    17167.03    489.68 o 
  17   4   0     4177.94     3884.65    266.08 o 
  18   4   0    17623.61    18317.32    551.53 o 
  19   4   0      463.12      117.33    289.56 o 
  20   4   0     4278.57     3974.09    365.20 o 
  21   4   0    11774.31    12208.42    442.43 o 
  22   4   0    13994.90    15009.76    504.45 o 
   1   5   0    73742.72    77249.13    859.90 o 
   2   5   0    23679.19    24801.29    269.23 o 
   3   5   0     1623.82     1437.30    103.54 o 
   4   5   0     6327.74     6234.06    139.33 o 
   5   5   0      663.54      553.53     70.83 o 
   6   5   0     9923.51     9736.73    171.29 o 
   7   5   0    13818.33    13700.88    395.31 o 
   8   5   0    17375.39    17462.22    286.04 o 
   9   5   0      445.86      429.18     93.88 o 
  10   5   0     1017.59      771.16     69.40 o 
  11   5   0       75.08       64.78     85.47 o 
  12   5   0     3508.34     3305.22    204.64 o 
  13   5   0      444.04      495.98    246.70 o 
  14   5   0     2698.54     2559.99    245.10 o 
  15   5   0     6232.84     5871.48    277.92 o 
  16   5   0      560.55      397.62    248.00 o 
  17   5   0    11569.53    12591.01    342.77 o 
  18   5   0      450.51      411.77    313.36 o 
  19   5   0       16.61       69.37    405.12 o 
  20   5   0     8597.52     8880.72    451.96 o 
  21   5   0     1896.89     1733.36    530.57 o 
   0   6   0      115.89      135.20    165.80 o 
   1   6   0     6131.48     5896.78    137.71 o 
   2   6   0     4509.68     4787.49    141.86 o 
   3   6   0     7316.79     6902.11    165.79 o 
   4   6   0    30387.47    31499.69    291.45 o 
   5   6   0    12049.75    11928.62    243.60 o 
   6   6   0     2799.08     2664.24    136.12 o 
   7   6   0    13545.29    13683.48    223.69 o 
   8   6   0     1615.65     1413.22    154.17 o 
   9   6   0    30951.66    31353.23    440.95 o 
  10   6   0      215.88      206.88    197.62 o 
  11   6   0     3537.79     3114.44    225.66 o 
  12   6   0     4274.53     3921.09    248.41 o 
  13   6   0       28.69       -4.76    101.72 o 
  14   6   0     4707.51     4402.17    274.79 o 
  15   6   0    16461.29    16205.61    506.00 o 
  16   6   0      403.06      244.53    363.58 o 
  17   6   0      207.11      110.57    355.48 o 
  18   6   0     5184.99     5626.11    449.94 o 
  19   6   0        5.08       44.18    105.44 o 
  20   6   0      593.35      570.96    605.61 o 
   1   7   0     1465.26     1307.51    143.90 o 
   2   7   0    12264.55    12534.20    262.91 o 
   3   7   0    22739.32    23153.05    289.46 o 
   4   7   0      383.15      233.34    170.97 o 
   5   7   0     7637.58     7962.40    173.33 o 
   6   7   0     9788.13     9503.91    219.55 o 
   7   7   0      753.07      589.12    178.34 o 
   8   7   0    39723.33    41451.74    768.88 o 
   9   7   0      442.04      477.53    218.99 o 
  10   7   0    16683.94    16480.41    401.99 o 
  11   7   0      324.32      242.88    215.81 o 
  12   7   0     3223.35     2725.45    244.73 o 
  13   7   0     6143.68     5952.93    259.27 o 
  14   7   0     7167.53     7104.01    359.33 o 
  15   7   0     1335.44     1292.65    397.50 o 
  16   7   0        8.07     -108.12    285.06 o 
  17   7   0     6141.27     6439.84    434.39 o 
  18   7   0     1153.28     1131.91    554.10 o 
   0   8   0      502.37      295.03    257.88 o 
   1   8   0      216.90      159.64    170.18 o 
   2   8   0     8431.63     9112.03    232.42 o 
   3   8   0     1362.19     1076.05    198.88 o 
   4   8   0     5540.67     5209.94    202.83 o 
   5   8   0     9399.72     9418.23    317.39 o 
   6   8   0      132.15       76.67    169.42 o 
   7   8   0     4085.97     4131.95    244.97 o 
   8   8   0       16.84       -5.03    226.54 o 
   9   8   0     3000.45     3225.62    275.00 o 
  10   8   0      682.14      350.83    262.37 o 
  11   8   0      564.84      620.80    379.37 o 
  12   8   0     3806.82     3688.58    366.61 o 
  13   8   0     1566.81     1382.78    418.08 o 
  14   8   0     4673.75     4542.45    460.87 o 
  15   8   0     1261.83      955.57    535.71 o 
  16   8   0      474.23      673.76    552.13 o 
  17   8   0       53.20      -92.99    569.07 o 
   1   9   0     3969.55     3897.34    249.12 o 
   2   9   0     8182.39     8174.04    249.88 o 
   3   9   0      157.91       43.82     76.98 o 
   4   9   0      334.76       77.89     80.61 o 
   5   9   0      189.14      100.38    276.18 o 
   6   9   0      393.49      597.70    324.64 o 
   7   9   0      291.81      343.35    397.44 o 
   8   9   0     3094.59     2481.37    514.21 o 
   9   9   0      177.85      164.54    450.30 o 
  10   9   0     2805.29     2273.71    462.82 o 
  11   9   0      228.27       85.49    258.17 o 
  12   9   0      379.93      361.95    481.61 o 
  13   9   0      170.93      -79.66    491.32 o 
  14   9   0       99.87      151.62    581.21 o 
   0  10   0       17.11       29.67    406.34 o 
   1  10   0     2459.55     2628.68    450.25 o 
   2  10   0     3009.20     2902.16    558.20 o 
   3  10   0      701.54      861.09    550.21 o 
   4  10   0     7405.22     7919.47    475.13 o 
   5  10   0      196.79       68.79    612.57 o 
   6  10   0      224.92      601.00    663.33 o 
   7  10   0     2483.03     2376.82    701.41 o 
   8  10   0      183.18      -65.74    509.55 o 
   9  10   0     5607.99     5822.67    680.79 o 
  10  10   0        1.51      -39.54    272.88 o 
  11  10   0     2012.01     2135.55    659.17 o 
   1  11   0       15.76      -35.96   1018.55 o 
   2  11   0     8748.29     9233.51   1050.02 o 
   3  11   0     7449.85     7674.67   1091.37 o 
   4  11   0      902.85     1450.97   1092.27 o 
   5  11   0     1063.87      740.77   1168.69 o 
   6  11   0      704.98      426.12   1210.94 o 
 -23   1   1      752.86      891.06    470.63 o 
 -22   1   1     1846.51     1676.13    455.71 o 
 -21   1   1     2115.46     2198.94    359.29 o 
 -20   1   1     6353.86     6418.78    286.93 o 
 -19   1   1       71.30       73.38    250.57 o 
 -18   1   1     2608.91     2592.49    215.89 o 
 -17   1   1    27259.57    29236.96    546.12 o 
 -16   1   1      483.27      469.63    166.68 o 
 -15   1   1     4162.08     3605.61    175.34 o 
 -14   1   1     3706.00     3316.91    144.58 o 
 -13   1   1    18981.29    19177.40    311.82 o 
 -12   1   1      169.94      148.64     71.69 o 
 -11   1   1    46762.41    47393.76    380.06 o 
 -10   1   1     7280.35     7443.06    109.05 o 
  -9   1   1    21926.20    22152.81    171.32 o 
  -8   1   1    22745.87    23192.70    195.86 o 
  -7   1   1     4674.75     4779.54     70.42 o 
  -6   1   1   132199.63   131849.13    581.68 o 
  -5   1   1      992.03     1088.21     37.04 o 
  -4   1   1    40214.59    40325.12    234.11 o 
  -3   1   1     1559.15     1602.40     66.07 o 
  -2   1   1    18874.18    18930.55    169.32 o 
  -1   1   1   117749.54   115639.77   1073.22 o 
   0   1   1    26662.26    26568.51    147.36 o 
   1   1   1    27573.98    28016.22    147.05 o 
   2   1   1     5251.72     5400.77     60.15 o 
   3   1   1    49706.22    49697.65    205.85 o 
   4   1   1    38083.75    38041.12    208.86 o 
   5   1   1    67284.20    66259.43    481.10 o 
   6   1   1    28893.52    29054.32    199.93 o 
   7   1   1    52955.67    52813.51    448.06 o 
   8   1   1     9978.11     9729.53     93.60 o 
   9   1   1     3557.61     3632.46     72.24 o 
  10   1   1    48298.79    47074.47    418.15 o 
  11   1   1     1760.28     1511.30     68.90 o 
  12   1   1    18667.24    18405.19    281.00 o 
  13   1   1     1384.20     1125.58     69.83 o 
  14   1   1     8948.20     8557.87    227.96 o 
  15   1   1     2283.41     1941.94     96.02 o 
  16   1   1     7134.35     6635.19    241.26 o 
  17   1   1      963.07      881.67    223.48 o 
  18   1   1     4388.05     4002.64    221.75 o 
  19   1   1      372.74      398.12    285.28 o 
  20   1   1      948.95      931.15    418.59 o 
  21   1   1     4485.21     4533.82    412.14 o 
  22   1   1       59.93      169.94    405.04 o 
  23   1   1     6460.15     6736.99    432.26 o 
 -23   2   1     9693.51    10532.23    508.77 o 
 -22   2   1     3523.30     3558.41    388.60 o 
 -21   2   1    12261.78    12474.15    360.86 o 
 -20   2   1      564.43      362.68    262.72 o 
 -19   2   1     5585.04     5532.81    221.24 o 
 -18   2   1    12003.48    11589.25    330.71 o 
 -17   2   1      153.04      101.78     77.20 o 
 -16   2   1    25247.15    26158.44    367.71 o 
 -15   2   1     7538.21     7434.35    156.44 o 
 -14   2   1     6493.89     6262.04    136.10 o 
 -13   2   1    11708.69    11200.26    185.69 o 
 -12   2   1    59092.27    60447.18    663.18 o 
 -11   2   1    16686.64    17288.81    151.52 o 
 -10   2   1    61554.09    62528.77    784.58 o 
  -9   2   1    60298.85    59398.17    728.13 o 
  -8   2   1      969.01     1067.22     44.37 o 
  -7   2   1   217407.03   216715.08   2077.83 o 
  -6   2   1    25780.28    27539.62    243.12 o 
  -5   2   1   146039.67   144377.28    622.39 o 
  -4   2   1    30307.16    31929.98    217.13 o 
  -3   2   1    42255.80    45358.93    191.83 o 
  -2   2   1    32662.22    31635.59    242.11 o 
  -1   2   1    20989.79    21342.91    112.50 o 
   0   2   1   152536.61   146385.81    965.88 o 
   1   2   1    47780.88    47162.05    168.08 o 
   2   2   1       88.40       88.28     33.97 o 
   3   2   1     1005.57     1114.25     50.14 o 
   4   2   1     2782.75     3024.16     72.37 o 
   5   2   1    60823.42    61157.80    502.30 o 
   6   2   1   193281.67   191605.53   1398.35 o 
   7   2   1      922.69      828.88     58.73 o 
   8   2   1    83750.05    83476.25    872.88 o 
   9   2   1    87305.62    87941.69   1302.91 o 
  10   2   1     4163.07     3958.06     84.64 o 
  11   2   1    95963.76    95117.95    577.11 o 
  12   2   1      473.18      490.53     84.86 o 
  13   2   1    18053.67    17840.72    262.48 o 
  14   2   1      163.58      158.94    112.38 o 
  15   2   1     6500.93     6606.17    189.90 o 
  16   2   1    21230.57    22686.43    304.65 o 
  17   2   1     6687.70     6773.12    191.46 o 
  18   2   1     4688.95     4517.30    200.59 o 
  19   2   1     4546.54     4701.20    236.92 o 
  20   2   1    17197.51    18267.56    439.16 o 
  21   2   1     4013.51     4122.58    322.82 o 
  22   2   1    12598.79    13932.57    402.50 o 
  23   2   1      702.44      824.71    481.36 o 
 -23   3   1     4296.95     4695.86    542.21 o 
 -22   3   1     7277.43     7486.71    423.19 o 
 -21   3   1      116.27       65.50    329.08 o 
 -20   3   1      431.47      422.29    288.31 o 
 -19   3   1     1685.03     1385.97    255.71 o 
 -18   3   1     1264.64     1080.99    220.83 o 
 -17   3   1     2228.77     1773.94    205.91 o 
 -16   3   1      757.21      799.85    197.42 o 
 -15   3   1      746.18      712.18    182.24 o 
 -14   3   1     1233.32     1173.19    125.38 o 
 -13   3   1     2031.37     1911.18    104.65 o 
 -12   3   1     2256.70     2114.80     97.48 o 
 -11   3   1    54550.64    55606.10    809.38 o 
 -10   3   1      596.88      657.49     75.83 o 
  -9   3   1    25127.13    26136.12    678.29 o 
  -8   3   1    33279.33    34989.64    607.95 o 
  -7   3   1       13.18       36.80     52.46 o 
  -6   3   1   123957.30   128276.58   1350.31 o 
  -5   3   1    30376.46    32637.40    229.70 o 
  -4   3   1      387.08      387.53     60.90 o 
  -3   3   1      114.80      144.45     43.12 o 
  -2   3   1    25421.14    27323.07    154.11 o 
  -1   3   1    49803.04    49769.97    222.67 o 
   0   3   1    16392.17    15993.03    101.35 o 
   1   3   1    14772.46    15527.34    128.46 o 
   2   3   1    31035.89    30931.79    194.46 o 
   3   3   1      585.87      507.59     40.94 o 
   4   3   1    41085.07    41493.48    327.90 o 
   5   3   1    74525.19    76057.99    717.72 o 
   6   3   1     2723.51     2588.11     74.89 o 
   7   3   1     6842.27     6450.70    119.00 o 
   8   3   1      855.13      923.86     79.43 o 
   9   3   1      840.92      804.47    123.16 o 
  10   3   1    13222.51    12944.17    257.91 o 
  11   3   1      467.73      473.00     76.19 o 
  12   3   1    17346.58    17813.18    497.20 o 
  13   3   1     4706.02     4757.13    211.14 o 
  14   3   1      276.96      343.19    161.14 o 
  15   3   1     1088.57      809.89    173.44 o 
  16   3   1     5268.91     5196.17    249.13 o 
  17   3   1      777.53      795.35    219.79 o 
  18   3   1     2255.55     2300.02    235.84 o 
  19   3   1      793.39      571.41    263.82 o 
  20   3   1       22.64       -9.68    211.14 o 
  21   3   1     9876.17     9656.36    360.85 o 
  22   3   1      655.40      615.89    422.51 o 
 -22   4   1      265.75      537.85    495.11 o 
 -21   4   1     1933.70     1782.06    458.97 o 
 -20   4   1     4184.21     4151.21    348.25 o 
 -19   4   1    14037.95    14640.86    305.92 o 
 -18   4   1      319.08      294.20    257.33 o 
 -17   4   1     3170.65     3037.78    245.78 o 
 -16   4   1     1183.02     1045.99    218.87 o 
 -15   4   1     1622.57     1476.43    185.34 o 
 -14   4   1      340.57      284.34    173.45 o 
 -13   4   1       14.80       13.77     31.68 o 
 -12   4   1      449.98      399.33     96.48 o 
 -11   4   1      765.11      588.96    109.60 o 
 -10   4   1     4333.66     4499.00    154.85 o 
  -9   4   1    39237.61    39957.29    546.46 o 
  -8   4   1    17309.04    17901.83    282.31 o 
  -7   4   1     1186.41     1161.99     89.78 o 
  -6   4   1     2217.30     1844.26    152.30 o 
  -5   4   1       66.24      242.50    107.32 o 
  -4   4   1     6024.97     5572.20    129.78 o 
  -3   4   1    19454.60    19589.04    147.29 o 
  -2   4   1    21566.94    22769.92    148.88 o 
  -1   4   1     7312.00     7358.38     84.11 o 
   0   4   1     3210.41     3391.45     59.59 o 
   1   4   1    88313.98    90008.69    345.99 o 
   2   4   1    62725.68    63823.91    403.52 o 
   3   4   1      241.16      185.67     59.45 o 
   4   4   1     3906.02     3976.25     82.66 o 
   5   4   1     2642.25     2340.12    158.72 o 
   6   4   1     7901.65     8016.93    262.07 o 
   7   4   1     2100.97     2162.07    127.66 o 
   8   4   1     4075.37     4250.59    241.81 o 
   9   4   1    10635.02    10647.99    435.96 o 
  10   4   1     9057.17     9173.48    187.42 o 
  11   4   1     2781.39     2488.84    158.66 o 
  12   4   1     2184.88     2098.35    145.09 o 
  13   4   1     2532.20     2480.19    106.40 o 
  14   4   1      301.00      429.44    214.99 o 
  15   4   1     6480.17     6325.80    211.39 o 
  16   4   1     3500.82     3040.67    209.44 o 
  17   4   1      244.46      149.79    250.24 o 
  18   4   1    22211.88    24309.99    395.71 o 
  19   4   1      580.81      810.50    318.01 o 
  20   4   1     1925.57     1581.58    356.84 o 
  21   4   1       13.44      -34.62    160.32 o 
  22   4   1       26.62      359.71    569.10 o 
 -21   5   1     3730.98     3477.29    511.55 o 
 -20   5   1     5797.86     5174.22    390.55 o 
 -19   5   1     5695.80     5641.50    357.23 o 
 -18   5   1     2694.14     2970.95    294.71 o 
 -17   5   1    15534.47    16901.25    386.43 o 
 -16   5   1      379.91      366.96    249.48 o 
 -15   5   1     7099.58     6694.57    252.00 o 
 -14   5   1     4579.44     4601.03    235.47 o 
 -13   5   1    15574.83    15259.51    363.56 o 
 -12   5   1      230.46      146.41    189.73 o 
 -11   5   1     5150.54     4810.60    153.50 o 
 -10   5   1     3645.96     3352.91    135.20 o 
  -9   5   1    16119.20    16569.85    234.59 o 
  -8   5   1     1220.95     1189.22    101.56 o 
  -7   5   1      159.01       15.87     29.85 o 
  -6   5   1    12715.23    12227.91    223.69 o 
  -5   5   1     3254.72     3205.98    109.63 o 
  -4   5   1    20878.98    21065.63    291.58 o 
  -3   5   1    17311.18    18042.78    290.22 o 
  -2   5   1    51090.29    53734.10    618.53 o 
  -1   5   1    18370.82    19204.05    261.44 o 
   0   5   1      707.12      676.88     92.70 o 
   1   5   1   103631.77   107217.48    544.61 o 
   2   5   1       47.67       15.20     48.53 o 
   3   5   1    27704.86    29351.07    412.73 o 
   4   5   1      148.94      204.49     90.66 o 
   5   5   1    14358.86    13925.11    286.21 o 
   6   5   1     1749.51     1593.13    104.68 o 
   7   5   1    10495.58    10160.32    204.93 o 
   8   5   1    29998.66    30549.21    429.21 o 
   9   5   1     9075.62     9652.02    147.47 o 
  10   5   1    12491.53    12656.01    404.20 o 
  11   5   1     3972.70     3670.28    182.32 o 
  12   5   1    19658.39    19929.35    469.69 o 
  13   5   1     6299.61     6416.23    232.92 o 
  14   5   1    13703.82    13932.61    325.88 o 
  15   5   1     5206.97     5438.35    283.83 o 
  16   5   1     8200.58     7380.48    248.39 o 
  17   5   1     6103.86     5432.84    280.01 o 
  18   5   1        1.84      -29.11    188.95 o 
  19   5   1     4504.13     4278.05    404.54 o 
  20   5   1      278.55       36.63    321.32 o 
  21   5   1     1059.43      745.82    535.86 o 
 -20   6   1     1159.73     1137.21    535.22 o 
 -19   6   1     1606.04     1702.95    472.72 o 
 -18   6   1     2586.74     2454.03    437.14 o 
 -17   6   1     2472.33     2520.70    409.17 o 
 -16   6   1     1882.08     1562.36    353.71 o 
 -15   6   1        4.94      -76.17    302.08 o 
 -14   6   1     9714.27     9183.07    303.05 o 
 -13   6   1       58.58        8.42     69.46 o 
 -12   6   1    14373.21    14899.97    337.24 o 
 -11   6   1     2628.30     2666.64    199.11 o 
 -10   6   1     8790.19     8816.79    275.04 o 
  -9   6   1     2161.78     2123.99    139.83 o 
  -8   6   1      250.26      213.36    162.41 o 
  -7   6   1    32258.83    31106.67    723.34 o 
  -6   6   1     5252.74     5045.46    160.75 o 
  -5   6   1    24855.34    25360.95    288.76 o 
  -4   6   1        7.60       12.77     27.91 o 
  -3   6   1     4931.60     5059.71    141.03 o 
  -2   6   1     5906.98     6193.44    205.06 o 
  -1   6   1      318.29      293.76    115.48 o 
   0   6   1    15694.30    16239.74    227.58 o 
   1   6   1     1911.12     1717.04    106.63 o 
   2   6   1      199.16      160.10    120.03 o 
   3   6   1      331.74      180.51    126.47 o 
   4   6   1    11784.43    12425.75    244.91 o 
   5   6   1     2335.73     2155.11    105.38 o 
   6   6   1    22981.79    23172.33    373.72 o 
   7   6   1     1007.94      876.50    140.33 o 
   8   6   1    17568.56    16932.61    237.74 o 
   9   6   1    12335.79    12395.39    265.00 o 
  10   6   1    10781.82    10479.34    275.81 o 
  11   6   1    13292.94    13548.11    315.26 o 
  12   6   1        1.78      -24.35    188.21 o 
  13   6   1    22746.52    23392.84    429.29 o 
  14   6   1     1297.98     1230.26    297.47 o 
  15   6   1     4866.29     4662.68    319.80 o 
  16   6   1     7810.33     8332.67    338.36 o 
  17   6   1     2881.40     2796.66    340.74 o 
  18   6   1      467.22      297.93    434.50 o 
  19   6   1     1605.18     1631.44    517.25 o 
  20   6   1     4167.04     3628.73    662.62 o 
 -19   7   1     1556.47     1751.17    588.68 o 
 -18   7   1       90.68       68.87    545.18 o 
 -17   7   1      885.00     1297.22    465.37 o 
 -16   7   1     3482.21     3619.40    411.67 o 
 -15   7   1      120.52       -0.80    203.88 o 
 -14   7   1     6202.92     5926.25    332.34 o 
 -13   7   1      139.00       63.45    287.86 o 
 -12   7   1      327.95      264.70    239.79 o 
 -11   7   1     9116.96     8310.85    369.87 o 
 -10   7   1     2448.41     2208.59    234.34 o 
  -9   7   1     5389.86     5041.20    215.72 o 
  -8   7   1     1834.98     1624.63    197.42 o 
  -7   7   1     1362.03     1365.75    194.90 o 
  -6   7   1    22443.95    22932.93    481.71 o 
  -5   7   1     6253.30     6371.03    190.16 o 
  -4   7   1     6358.27     6481.50    254.97 o 
  -3   7   1     1263.62     1047.00    165.39 o 
  -2   7   1    12734.73    12791.06    245.45 o 
  -1   7   1     4815.73     4896.61    191.59 o 
   0   7   1      633.72      552.95    141.84 o 
   1   7   1      721.27      564.34    152.88 o 
   2   7   1     3762.59     3608.18    154.96 o 
   3   7   1    14601.67    14610.84    273.87 o 
   4   7   1     3362.69     3191.62    158.34 o 
   5   7   1       53.74       49.53    118.21 o 
   6   7   1     3030.54     3019.48    168.18 o 
   7   7   1     3680.12     3748.83    180.30 o 
   8   7   1     5356.86     5208.78    199.64 o 
   9   7   1     2625.80     2298.85    203.67 o 
  10   7   1      693.44      637.65    222.40 o 
  11   7   1     6959.36     5879.27    221.49 o 
  12   7   1     3367.48     2849.43    244.38 o 
  13   7   1     6250.66     6824.50    313.96 o 
  14   7   1      108.27       64.17    125.76 o 
  15   7   1       82.09        2.07    371.18 o 
  16   7   1        9.30       28.03    291.07 o 
  17   7   1     2149.59     1921.74    481.03 o 
  18   7   1      420.35      105.80    157.01 o 
 -17   8   1     2367.24     2173.65    648.94 o 
 -16   8   1      708.78      690.78    534.74 o 
 -15   8   1     1118.71     1166.99    479.18 o 
 -14   8   1     4538.66     4463.66    436.88 o 
 -13   8   1     1346.52     1044.30    413.94 o 
 -12   8   1        1.40       19.91    509.24 o 
 -11   8   1      866.61      722.45    310.81 o 
 -10   8   1       33.76       83.41    334.86 o 
  -9   8   1    13135.02    13234.98    327.58 o 
  -8   8   1     1174.24      959.70    290.64 o 
  -7   8   1     1982.33     1724.42    280.59 o 
  -6   8   1     1897.48     1639.50    267.10 o 
  -5   8   1      744.40      491.98    239.42 o 
  -4   8   1    23622.75    23939.14    450.57 o 
  -3   8   1    30483.36    32943.62    409.20 o 
  -2   8   1     1338.92     1420.82    186.25 o 
  -1   8   1     4142.21     3829.08    201.33 o 
   0   8   1     2281.69     2257.33    203.24 o 
   1   8   1    20764.13    22196.61    337.54 o 
   2   8   1    17219.10    17678.68    372.73 o 
   3   8   1       72.76      171.48    189.20 o 
   4   8   1     1601.99     1583.19    219.10 o 
   5   8   1      454.68      446.52    254.87 o 
   6   8   1     1851.34     1745.94    235.78 o 
   7   8   1     8225.82     8998.06    341.89 o 
   8   8   1     2222.68     1924.62    261.61 o 
   9   8   1     6103.55     5846.73    253.46 o 
  10   8   1     6379.72     5935.99    340.75 o 
  11   8   1     3408.14     3300.82    349.24 o 
  12   8   1     4446.37     3899.69    388.57 o 
  13   8   1     2071.40     2227.36    433.53 o 
  14   8   1       74.59       52.30    118.17 o 
  15   8   1      594.45      446.87    483.96 o 
  16   8   1     4886.10     4978.04    538.08 o 
 -14   9   1     1331.38     1134.66    520.08 o 
 -13   9   1     5623.48     5631.55    523.17 o 
 -12   9   1      148.16      264.48    540.80 o 
 -11   9   1        4.86      -35.36    484.01 o 
 -10   9   1     2315.90     2107.06    475.21 o 
  -9   9   1      598.82      711.41    412.28 o 
  -8   9   1     1148.83     1110.75    411.35 o 
  -7   9   1     2329.19     2043.33    401.92 o 
  -6   9   1      307.27      426.82    390.71 o 
  -5   9   1     2910.96     2731.57    274.12 o 
  -4   9   1     1548.12     1781.47    256.11 o 
  -3   9   1     6181.48     6503.66    256.00 o 
  -2   9   1    21791.03    23555.93    387.53 o 
  -1   9   1        1.43      -58.05     91.19 o 
   0   9   1        0.18     -111.03    200.10 o 
   1   9   1    13057.88    14349.82    325.43 o 
   2   9   1      124.87      151.05    242.52 o 
   3   9   1    21565.27    23662.14    395.84 o 
   4   9   1     2378.84     1963.34    267.70 o 
   5   9   1     3053.99     2467.16    273.22 o 
   6   9   1      709.14      600.80    335.16 o 
   7   9   1      140.94       -1.13    505.86 o 
   8   9   1    13827.27    14825.32    490.02 o 
   9   9   1     8603.18     8725.29    440.37 o 
  10   9   1      471.04      416.88    461.00 o 
  11   9   1       62.11        9.34    385.39 o 
  12   9   1     3743.89     3369.19    488.84 o 
  13   9   1     3869.78     3697.20    528.80 o 
  14   9   1     6201.86     7027.01    542.38 o 
 -11  10   1      813.39      726.73    604.02 o 
 -10  10   1       74.45      -27.57    753.33 o 
  -9  10   1      324.89       48.73    474.16 o 
  -8  10   1     3682.44     3726.75    705.54 o 
  -7  10   1     1022.34      877.97    671.06 o 
  -6  10   1     2534.46     2293.61    629.77 o 
  -5  10   1     1695.97     1518.72    502.05 o 
  -4  10   1      229.16      186.98    485.86 o 
  -3  10   1     9976.93    10888.83    432.60 o 
  -2  10   1     1324.62     1240.41    544.95 o 
  -1  10   1        5.75       -1.36     16.18 o 
   0  10   1       24.04       58.18    418.98 o 
   1  10   1      169.29      131.73    553.13 o 
   2  10   1     6873.22     7511.40    440.07 o 
   3  10   1     5462.02     5279.57    551.19 o 
   4  10   1     1923.88     1923.90    546.55 o 
   5  10   1     3144.92     2801.43    602.34 o 
   6  10   1       46.99       20.63    397.77 o 
   7  10   1     2060.03     1834.97    614.31 o 
   8  10   1     3738.65     3787.73    637.84 o 
   9  10   1      194.66       45.27    220.25 o 
  10  10   1     2683.97     2890.29    705.64 o 
  11  10   1      394.60      543.32    688.72 o 
  -6  11   1      521.98      660.44    748.74 o 
  -5  11   1      435.27      533.30    715.80 o 
  -4  11   1     1374.65     1567.84   1133.62 o 
  -3  11   1     1578.20     1610.09   1067.10 o 
  -2  11   1     1149.98     1123.74   1058.11 o 
  -1  11   1        9.61      -78.36    204.02 o 
   0  11   1       63.99      279.59   1020.35 o 
   1  11   1     3549.60     3449.42   1050.02 o 
   2  11   1      190.09      135.75   1045.52 o 
   3  11   1      811.42      545.69   1066.20 o 
   4  11   1     1180.52     1237.01   1144.41 o 
   5  11   1     2329.52     2110.83   1164.19 o 
   6  11   1       15.09     -142.94    862.13 o 
 -24   0   2     1595.78     1656.19    828.30 o 
 -23   0   2     4897.41     4992.08   1035.63 o 
 -22   0   2     2897.42     3109.60    954.73 o 
 -21   0   2     5849.08     5716.68    596.03 o 
 -20   0   2     8322.07     8752.05    307.78 o 
 -19   0   2     5754.73     5968.41    270.36 o 
 -18   0   2    21112.22    22203.59    468.95 o 
 -17   0   2    37209.44    38321.25    738.86 o 
 -16   0   2    23319.06    23180.76    941.69 o 
 -15   0   2    10639.75    11253.41    369.49 o 
 -14   0   2    11802.35    11476.49    511.52 o 
 -13   0   2       94.47      126.76    277.79 o 
 -12   0   2    33626.04    32949.91    556.67 o 
 -11   0   2     1188.05     1071.63    138.18 o 
 -10   0   2    12379.92    11706.72    240.10 o 
  -9   0   2     6724.76     7081.26    213.54 o 
  -8   0   2      246.47      252.15     76.83 o 
  -7   0   2   144238.11   144785.52    509.30 o 
  -6   0   2     5109.83     4753.62     98.82 o 
  -5   0   2    56361.00    56114.63    455.20 o 
  -4   0   2    20559.89    21353.49    238.68 o 
  -3   0   2     1327.55     1343.07     59.27 o 
  -2   0   2    40417.90    42097.83    364.99 o 
   2   0   2        3.11       81.49     28.98 o 
   3   0   2     2496.52     2348.86     41.32 o 
   4   0   2    60244.79    59608.41    497.06 o 
   5   0   2      933.16      846.80     39.43 o 
   6   0   2    91695.73    91567.30    887.30 o 
   7   0   2    42793.93    43352.55    225.10 o 
   8   0   2     2639.88     2483.60     96.49 o 
   9   0   2    42541.06    43025.93    566.22 o 
  10   0   2     2204.39     2066.20    129.89 o 
  11   0   2    20191.93    19293.42    336.85 o 
  12   0   2     1456.41     1307.23    192.42 o 
  13   0   2     2720.29     2468.49    222.45 o 
  14   0   2      876.54      977.81    150.51 o 
  15   0   2    27019.15    28623.90    869.64 o 
  16   0   2     1642.00     1509.38    181.89 o 
  17   0   2    23269.81    23401.50    715.15 o 
  18   0   2      160.45      410.45    396.98 o 
  19   0   2        6.53       20.51    400.66 o 
  20   0   2    18440.09    19089.17    569.73 o 
  21   0   2     1649.75     1168.54    571.26 o 
  22   0   2    11628.37    12229.65    809.99 o 
  23   0   2    10433.32    10882.26   1201.05 o 
 -24   1   2     2485.67     2403.32    605.07 o 
 -23   1   2      193.53      213.79    503.66 o 
 -22   1   2    14786.40    16402.93    439.53 o 
 -21   1   2     6606.79     6229.22    363.09 o 
 -20   1   2      576.52      561.97    235.12 o 
 -19   1   2      224.15      170.25    222.18 o 
 -18   1   2     8498.72     8200.78    225.98 o 
 -17   1   2     9215.06     9662.31    181.64 o 
 -16   1   2    19604.00    20357.16    424.62 o 
 -15   1   2     2059.09     1830.87     76.52 o 
 -14   1   2        1.40       30.50     65.36 o 
 -13   1   2     1791.55     1698.89     81.58 o 
 -12   1   2     5418.39     5353.77    130.04 o 
 -11   1   2    30093.01    31214.33    536.72 o 
 -10   1   2     9773.04     9541.23    195.12 o 
  -9   1   2        3.78       98.52     55.70 o 
  -8   1   2     7362.57     7337.12     96.61 o 
  -7   1   2      495.52      620.55     44.11 o 
  -6   1   2    26820.50    26681.45    250.50 o 
  -5   1   2    41715.75    42185.47    200.62 o 
  -4   1   2      351.53      428.95     24.54 o 
  -3   1   2      706.44      763.88     29.01 o 
  -2   1   2     1954.70     2416.94     47.91 o 
  -1   1   2    50317.47    51544.20    372.59 o 
   0   1   2   111488.21   109200.57    606.33 o 
   1   1   2     1619.63     1750.91     38.47 o 
   2   1   2     1660.33     1885.72     46.28 o 
   3   1   2      771.53      846.04     31.36 o 
   4   1   2      274.94      254.16     30.22 o 
   5   1   2    64756.05    63797.63    354.99 o 
   6   1   2    19519.39    19242.41    148.15 o 
   7   1   2    11479.88    10869.21    105.29 o 
   8   1   2    14130.01    14782.06    155.14 o 
   9   1   2      648.24      529.08     48.18 o 
  10   1   2    31561.23    31445.60    280.60 o 
  11   1   2    12014.13    11925.04    130.49 o 
  12   1   2     5171.56     5353.43    104.36 o 
  13   1   2      877.57      820.41     82.59 o 
  14   1   2     2738.28     2481.37     86.52 o 
  15   1   2     8576.71     8229.08    310.04 o 
  16   1   2    10472.34    10464.36    244.24 o 
  17   1   2     2989.46     2767.94    264.88 o 
  18   1   2     3812.25     3841.67    224.01 o 
  19   1   2      148.16      225.42    303.39 o 
  20   1   2      414.55      239.64    435.52 o 
  21   1   2     8988.31     9848.97    336.55 o 
  22   1   2     7959.59     7903.77    438.03 o 
  23   1   2     1367.02     1533.88    467.08 o 
 -23   2   2      467.47      358.90    496.57 o 
 -22   2   2     1380.31     1383.74    357.71 o 
 -21   2   2       26.85      196.93    348.09 o 
 -20   2   2     1412.92     1465.92    242.54 o 
 -19   2   2       80.44      134.80    112.57 o 
 -18   2   2       48.25       30.10    212.50 o 
 -17   2   2       40.56       79.43    160.09 o 
 -16   2   2      364.98      285.88    110.06 o 
 -15   2   2     4482.49     4095.42    148.28 o 
 -14   2   2     6333.31     6363.08    124.42 o 
 -13   2   2        7.44       26.57     68.66 o 
 -12   2   2       91.36      160.97     81.68 o 
 -11   2   2     3695.11     3575.01    113.43 o 
 -10   2   2     4309.10     4394.13    113.68 o 
  -9   2   2     7722.41     8054.24     89.50 o 
  -8   2   2       79.04       99.70     34.46 o 
  -7   2   2       14.44       36.48     17.19 o 
  -6   2   2      464.23      545.44     36.67 o 
  -5   2   2     9592.15    10433.03    235.74 o 
  -4   2   2     1524.40     1622.62     53.16 o 
  -3   2   2      338.08      477.28     40.85 o 
  -2   2   2     5472.49     5771.96     60.49 o 
  -1   2   2    14276.67    14372.35     91.15 o 
   0   2   2    30841.04    30938.19    148.81 o 
   1   2   2        3.91       35.50     28.53 o 
   2   2   2    26854.07    27537.82    199.13 o 
   3   2   2    40828.22    41573.23    391.99 o 
   4   2   2     2350.68     2164.98     78.13 o 
   5   2   2     9464.61     9797.80    116.33 o 
   6   2   2      539.66      600.88     46.56 o 
   7   2   2     7323.05     7454.90    109.76 o 
   8   2   2     9941.05    10399.96    278.46 o 
   9   2   2    15301.39    15433.46    202.41 o 
  10   2   2       63.88       90.07     71.76 o 
  11   2   2      466.70      477.92     75.18 o 
  12   2   2     4997.88     4728.56     89.21 o 
  13   2   2     5251.32     4875.88    132.81 o 
  14   2   2     1917.56     1675.38    105.72 o 
  15   2   2      574.32      661.13    161.53 o 
  16   2   2      253.34      344.37    179.32 o 
  17   2   2       12.44       13.53     56.93 o 
  18   2   2     1139.84     1035.29    216.73 o 
  19   2   2      231.35      230.67    273.86 o 
  20   2   2       15.83        5.58    242.97 o 
  21   2   2      278.97      436.82    338.00 o 
  22   2   2      269.48      333.77    433.43 o 
  23   2   2      673.36      694.38    543.38 o 
 -23   3   2     1740.46     1842.12    540.98 o 
 -22   3   2     5361.72     5448.20    441.51 o 
 -21   3   2      602.80      485.14    353.61 o 
 -20   3   2     3851.00     3326.17    270.35 o 
 -19   3   2      196.14      208.71    258.42 o 
 -18   3   2    13717.32    13726.85    296.01 o 
 -17   3   2      448.19      314.22    210.86 o 
 -16   3   2      374.17      475.93    176.87 o 
 -15   3   2     2353.49     2476.91    164.72 o 
 -14   3   2      149.73      185.60    131.34 o 
 -13   3   2     2682.78     2479.22    107.25 o 
 -12   3   2      266.73      281.39     51.65 o 
 -11   3   2    27322.52    27116.93    310.10 o 
 -10   3   2     2487.49     2288.25     71.55 o 
  -9   3   2    16733.54    17727.71    463.28 o 
  -8   3   2    28651.90    28895.50    268.10 o 
  -7   3   2     6370.97     6745.84    161.03 o 
  -6   3   2    27542.41    27699.90    250.97 o 
  -5   3   2       17.89       99.89     74.85 o 
  -4   3   2    14540.97    15125.60    140.83 o 
  -3   3   2     7296.39     7569.68     74.51 o 
  -2   3   2    20304.90    20770.73    134.83 o 
  -1   3   2    11747.75    12103.65     96.06 o 
   0   3   2    23117.39    23758.90    170.03 o 
   1   3   2    31314.54    31461.34    192.60 o 
   2   3   2      355.38      384.01     40.31 o 
   3   3   2    44916.13    46624.88    294.42 o 
   4   3   2     2817.11     2804.01     67.26 o 
   5   3   2    22750.24    23384.67    225.11 o 
   6   3   2      570.44      601.09     49.00 o 
   7   3   2    49985.29    50465.12    551.40 o 
   8   3   2     6996.46     7535.69    150.85 o 
   9   3   2     6114.62     6267.51    155.69 o 
  10   3   2     9366.24     8821.42    208.86 o 
  11   3   2     2835.22     2607.15    125.07 o 
  12   3   2       20.28      111.56    151.14 o 
  13   3   2      965.66      758.38    184.81 o 
  14   3   2     3452.54     3499.20    162.05 o 
  15   3   2     1484.97     1390.07    183.20 o 
  16   3   2     9169.76     8761.28    227.81 o 
  17   3   2     4600.99     4698.10    215.83 o 
  18   3   2     9065.94     8812.37    253.81 o 
  19   3   2     6913.48     6793.27    305.36 o 
  20   3   2      145.50      138.20    300.52 o 
  21   3   2    14429.52    15262.40    687.35 o 
  22   3   2      730.30      999.10    416.30 o 
 -22   4   2     1207.38     1390.98    498.05 o 
 -21   4   2      145.94       12.70     73.73 o 
 -20   4   2     1688.13     1570.25    357.40 o 
 -19   4   2     6618.35     6761.80    274.02 o 
 -18   4   2     2066.51     1842.73    246.59 o 
 -17   4   2     9826.87     9773.49    252.23 o 
 -16   4   2     5270.83     5185.40    209.85 o 
 -15   4   2    18444.65    18533.00    353.38 o 
 -14   4   2     5086.02     4779.94    174.05 o 
 -13   4   2      463.95      357.05     76.96 o 
 -12   4   2    34240.93    35530.52    479.55 o 
 -11   4   2     7306.57     7373.83    171.17 o 
 -10   4   2     8690.39     9109.09    172.39 o 
  -9   4   2      524.27      432.07     77.85 o 
  -8   4   2     1165.19      927.57     92.29 o 
  -7   4   2    23713.53    24491.56    327.01 o 
  -6   4   2     1332.23     1259.55    132.96 o 
  -5   4   2    13540.56    13605.57    222.88 o 
  -4   4   2    13467.06    13559.49    260.57 o 
  -3   4   2     3739.65     3733.03     85.23 o 
  -2   4   2    19112.59    19875.12    150.71 o 
  -1   4   2    69174.89    70235.69    406.65 o 
   0   4   2    11170.36    11085.12    102.63 o 
   1   4   2   105244.05   107427.32    536.33 o 
   2   4   2      627.85      661.05     58.46 o 
   3   4   2     1986.71     1786.41     62.35 o 
   4   4   2    19672.52    19948.04    341.08 o 
   5   4   2      887.96      664.48    126.68 o 
   6   4   2    18958.51    18710.15   1078.79 o 
   7   4   2       11.75       77.94     91.96 o 
   8   4   2     3714.90     3719.29    382.97 o 
   9   4   2     6257.25     5970.24    166.73 o 
  10   4   2       23.99       14.59     91.54 o 
  11   4   2    15323.25    15067.39    243.30 o 
  12   4   2     7112.96     6921.97    207.70 o 
  13   4   2      150.54       60.91    184.16 o 
  14   4   2       15.28       70.64    165.03 o 
  15   4   2    15485.39    16046.34    402.71 o 
  16   4   2      429.85      391.47    240.37 o 
  17   4   2     7452.45     7682.56    246.06 o 
  18   4   2       61.05       81.34    317.25 o 
  19   4   2     2557.35     2112.63    381.80 o 
  20   4   2     4759.71     4568.28    365.87 o 
  21   4   2      421.11      564.31    462.19 o 
  22   4   2     9589.25    10135.39    607.59 o 
 -21   5   2     3254.41     3082.51    518.71 o 
 -20   5   2      436.32      429.16    416.35 o 
 -19   5   2      117.42       -8.22    231.38 o 
 -18   5   2     2143.04     1862.79    352.72 o 
 -17   5   2     3144.77     2918.43    268.39 o 
 -16   5   2    16483.14    16837.09    443.65 o 
 -15   5   2      331.84      319.64    219.36 o 
 -14   5   2      528.23      465.06    235.79 o 
 -13   5   2      209.04      172.40    215.34 o 
 -12   5   2     2506.40     2460.29    138.35 o 
 -11   5   2      989.70      851.28     96.89 o 
 -10   5   2    17944.25    18285.95    200.81 o 
  -9   5   2     4474.23     4591.46    147.91 o 
  -8   5   2     1231.71     1225.25    109.41 o 
  -7   5   2       22.97        4.79     45.20 o 
  -6   5   2      445.18      410.58    112.05 o 
  -5   5   2    23898.26    24633.66    263.43 o 
  -4   5   2      790.02      659.82     91.62 o 
  -3   5   2     4240.20     4153.26    108.88 o 
  -2   5   2     4062.34     4069.44    116.30 o 
  -1   5   2     5064.14     4908.85    107.24 o 
   0   5   2    56119.69    58730.52    611.18 o 
   1   5   2    26614.12    26881.84    243.52 o 
   2   5   2    29634.44    30673.46    296.22 o 
   3   5   2       39.20       54.60     97.38 o 
   4   5   2     5187.25     5104.44    113.10 o 
   5   5   2    30129.23    29510.83    228.06 o 
   6   5   2    15123.01    14991.45    408.75 o 
   7   5   2     1733.46     1486.86    105.59 o 
   8   5   2     5715.79     5468.31    278.94 o 
   9   5   2     4264.31     4078.41     98.20 o 
  10   5   2     5166.10     4908.91    167.18 o 
  11   5   2     7797.89     7582.65    230.46 o 
  12   5   2      243.55      226.08    211.56 o 
  13   5   2      880.69      667.80    237.92 o 
  14   5   2       53.59       87.75    180.80 o 
  15   5   2     3316.86     3356.68    284.62 o 
  16   5   2     3657.04     3246.02    256.15 o 
  17   5   2     2746.66     2782.32    286.53 o 
  18   5   2        7.07      -33.71    268.97 o 
  19   5   2      252.19      242.46    425.90 o 
  20   5   2      609.92      417.77    571.31 o 
  21   5   2     2568.77     1970.57    572.21 o 
 -20   6   2     5411.95     6005.44    489.00 o 
 -19   6   2     6436.16     6397.15    419.86 o 
 -18   6   2      706.51      739.15    419.93 o 
 -17   6   2     2086.00     1731.06    390.97 o 
 -16   6   2    12744.09    13164.26    810.40 o 
 -15   6   2     5094.50     4985.02    322.93 o 
 -14   6   2    21518.22    21678.37    426.64 o 
 -13   6   2      302.68      179.14    300.14 o 
 -12   6   2        7.48      -43.17    119.59 o 
 -11   6   2      995.13      952.09    217.09 o 
 -10   6   2       75.49       57.90    209.65 o 
  -9   6   2    19773.63    21185.99    244.03 o 
  -8   6   2     3949.83     3485.12    168.72 o 
  -7   6   2        0.01       85.56    162.69 o 
  -6   6   2    22924.58    23369.11    514.73 o 
  -5   6   2     1157.03     1018.35    131.03 o 
  -4   6   2     4500.75     4527.51    133.65 o 
  -3   6   2    15217.59    15650.54    264.12 o 
  -2   6   2     7974.83     7951.17    176.82 o 
  -1   6   2       17.38       63.52    120.03 o 
   0   6   2     2126.49     2018.64    116.16 o 
   1   6   2        6.07       43.67    124.26 o 
   2   6   2    28084.54    28713.97    341.71 o 
   3   6   2    14763.96    14778.40    230.69 o 
   4   6   2      686.76      449.47    117.91 o 
   5   6   2      444.91      390.52    102.64 o 
   6   6   2      544.25      510.97    133.98 o 
   7   6   2    41380.48    41596.79    706.53 o 
   8   6   2    32667.74    33922.54    342.62 o 
   9   6   2    20156.80    20481.79    315.93 o 
  10   6   2      364.84      320.67    171.23 o 
  11   6   2     6549.31     6394.95    236.66 o 
  12   6   2    10431.55    10323.33    292.16 o 
  13   6   2     9128.04     9161.76    285.14 o 
  14   6   2       17.29      -59.04    240.89 o 
  15   6   2     2796.06     2514.20    305.46 o 
  16   6   2      133.44       30.39    280.49 o 
  17   6   2     1509.65     1460.30    352.88 o 
  18   6   2     7160.09     7049.02    447.51 o 
  19   6   2       17.20      -45.76    151.53 o 
 -19   7   2        4.07     -178.75    566.29 o 
 -18   7   2     3804.71     3941.40    503.73 o 
 -17   7   2     2995.26     3241.36    474.34 o 
 -16   7   2      204.23      197.33    392.23 o 
 -15   7   2     3129.21     3177.00    358.72 o 
 -14   7   2     2737.75     2576.27    335.60 o 
 -13   7   2     3763.21     4013.13    319.95 o 
 -12   7   2        8.20       -8.70    164.15 o 
 -11   7   2    16300.95    14851.61    532.55 o 
 -10   7   2     6835.94     6319.93    225.38 o 
  -9   7   2     6323.84     5958.59    246.76 o 
  -8   7   2    19565.85    19510.78    362.65 o 
  -7   7   2    14699.62    14817.66    300.48 o 
  -6   7   2      742.14      638.16    175.63 o 
  -5   7   2     2967.77     2588.10    185.09 o 
  -4   7   2    13019.27    13801.99    316.97 o 
  -3   7   2    13657.12    13484.40    400.63 o 
  -2   7   2     1384.90     1297.16    149.01 o 
  -1   7   2      194.47      181.82    157.45 o 
   0   7   2     1039.00      806.85    147.48 o 
   1   7   2    11831.81    11967.02    218.20 o 
   2   7   2      109.42        7.43     44.03 o 
   3   7   2    45351.02    48956.13    522.68 o 
   4   7   2     2583.29     2243.44    175.03 o 
   5   7   2      236.75      213.97    159.28 o 
   6   7   2    12684.15    12614.39    267.29 o 
   7   7   2    25359.58    25959.80    341.48 o 
   8   7   2     2973.32     2722.87    190.44 o 
   9   7   2     9637.20     9794.76    232.78 o 
  10   7   2        0.41      -21.70    142.06 o 
  11   7   2      363.73      298.59    213.74 o 
  12   7   2      272.54      213.68    307.74 o 
  13   7   2      211.55      111.53    177.55 o 
  14   7   2     6116.26     5866.13    329.03 o 
  15   7   2     3834.01     4032.60    377.44 o 
  16   7   2      781.27      549.43    441.78 o 
  17   7   2      363.25      310.64    469.99 o 
  18   7   2     4842.03     4499.10    513.87 o 
 -17   8   2     3273.90     3180.43    611.75 o 
 -16   8   2      648.69      442.76    561.40 o 
 -15   8   2     3411.17     3809.85    498.49 o 
 -14   8   2     2660.82     2637.60    458.26 o 
 -13   8   2     2760.25     2683.84    399.67 o 
 -12   8   2     9376.52     8493.31    401.61 o 
 -11   8   2      739.76      657.85    294.73 o 
 -10   8   2     1335.15     1023.12    285.66 o 
  -9   8   2      271.90      156.87    195.79 o 
  -8   8   2     1405.78     1273.67    268.45 o 
  -7   8   2       34.95       -2.48    217.48 o 
  -6   8   2     3053.47     2613.30    296.90 o 
  -5   8   2     1737.70     1477.42    251.05 o 
  -4   8   2     4005.30     3740.62    204.68 o 
  -3   8   2      903.10      718.68    211.55 o 
  -2   8   2     2975.93     2725.54    204.17 o 
  -1   8   2      517.19      432.96    190.99 o 
   0   8   2       30.42        9.21    173.66 o 
   1   8   2    10466.68    11124.81    269.77 o 
   2   8   2      274.74      287.60    202.86 o 
   3   8   2    18352.52    20155.87    464.81 o 
   4   8   2     4935.05     4745.34    197.20 o 
   5   8   2      113.32      179.70    268.67 o 
   6   8   2     4593.27     4665.46    242.50 o 
   7   8   2     2896.06     2699.43    242.02 o 
   8   8   2     5580.10     5450.28    268.90 o 
   9   8   2      470.15      306.53    349.66 o 
  10   8   2      851.89      789.04    338.72 o 
  11   8   2     1322.58     1318.74    371.55 o 
  12   8   2     1344.12     1297.82    371.43 o 
  13   8   2       76.60        7.72    219.39 o 
  14   8   2     1710.91     1601.31    421.01 o 
  15   8   2     1913.05     2076.80    469.29 o 
  16   8   2     4837.42     4680.44    492.45 o 
 -14   9   2     1692.41     1457.16    541.03 o 
 -13   9   2     2806.90     3053.03    506.97 o 
 -12   9   2     2166.49     1975.88    447.80 o 
 -11   9   2      138.17      203.63    507.50 o 
 -10   9   2     3136.28     3321.60    436.81 o 
  -9   9   2     2674.46     2596.73    380.81 o 
  -8   9   2     9035.93     8867.73    415.27 o 
  -7   9   2     7864.22     7152.06    399.71 o 
  -6   9   2      204.68      355.60    401.19 o 
  -5   9   2     8106.79     8145.04    273.34 o 
  -4   9   2     6635.42     7018.81    261.98 o 
  -3   9   2     2526.23     2626.96    258.97 o 
  -2   9   2      163.94      105.42    254.36 o 
  -1   9   2    16167.02    17727.38    550.70 o 
   0   9   2     8478.14     8937.92    253.63 o 
   1   9   2     3282.77     3273.12    249.77 o 
   2   9   2    29803.50    32884.54    785.81 o 
   3   9   2     3334.06     3261.45    243.08 o 
   4   9   2     5096.53     5127.25    257.56 o 
   5   9   2     7384.85     7299.50    277.11 o 
   6   9   2     2931.00     2880.72    405.15 o 
   7   9   2       32.04       -4.35    195.36 o 
   8   9   2      215.21      -72.43    291.19 o 
   9   9   2      750.66      533.87    468.81 o 
  10   9   2     1265.20     1216.33    456.83 o 
  11   9   2       21.03       14.86     98.10 o 
  12   9   2       29.74      180.24    451.33 o 
  13   9   2      699.06      556.51    536.94 o 
  14   9   2        5.01     -170.45    326.34 o 
 -11  10   2     1289.01     1143.50    811.70 o 
 -10  10   2      118.84      -28.22    135.79 o 
  -9  10   2     3585.86     3550.42    704.30 o 
  -8  10   2     2076.48     2287.30    661.05 o 
  -7  10   2      650.52      258.37    639.35 o 
  -6  10   2     1825.74     1824.31    605.00 o 
  -5  10   2      193.68        8.39     47.75 o 
  -4  10   2     1355.38     1192.73    393.83 o 
  -3  10   2     5791.74     5943.97    381.86 o 
  -2  10   2      701.80      536.19    395.37 o 
  -1  10   2       78.27       12.07    186.27 o 
   0  10   2      379.67      452.32    442.22 o 
   1  10   2      701.75      743.03    385.07 o 
   2  10   2     4562.34     5548.65    427.10 o 
   3  10   2      661.06      577.31    555.87 o 
   4  10   2      831.36      747.29    556.16 o 
   5  10   2      234.85      105.77    660.21 o 
   6  10   2        7.16       -2.10    113.75 o 
   7  10   2    11589.23    12792.19    611.71 o 
   8  10   2    12095.90    13347.55   1918.44 o 
   9  10   2     2719.39     2690.81    688.73 o 
  10  10   2       41.37      148.94    801.34 o 
  11  10   2     4920.77     5611.65    645.27 o 
  -6  11   2      273.85      442.42    741.49 o 
  -5  11   2        1.70       15.13     65.52 o 
  -4  11   2     2480.39     3174.33   1094.97 o 
  -3  11   2      195.32      201.37   1087.78 o 
  -2  11   2     1473.80     1597.92    737.97 o 
  -1  11   2     1812.76     2114.77    734.37 o 
   0  11   2      450.01      199.58   1050.92 o 
   1  11   2     2956.88     2572.91   1037.43 o 
   2  11   2     1069.04     1019.45   1041.03 o 
   3  11   2      922.45      619.40   1091.37 o 
   4  11   2     1941.52     2144.09   1126.43 o 
   5  11   2      325.97      299.36   1099.46 o 
 -24   1   3       46.82     -209.28    660.72 o 
 -23   1   3      607.55      619.79    496.05 o 
 -22   1   3      268.28      334.36    445.18 o 
 -21   1   3     3604.30     3059.70    331.83 o 
 -20   1   3     1872.61     2090.78    253.39 o 
 -19   1   3     1911.66     1623.62    203.56 o 
 -18   1   3     5871.75     5707.51    160.38 o 
 -17   1   3     1383.36     1162.39    159.07 o 
 -16   1   3     6691.71     6889.17    326.05 o 
 -15   1   3     1861.57     1723.46     68.15 o 
 -14   1   3       50.00       92.84     94.33 o 
 -13   1   3    12913.74    12740.11    281.51 o 
 -12   1   3        0.51       63.33    101.45 o 
 -11   1   3    31053.92    32840.20    473.48 o 
 -10   1   3    20590.46    20644.15    312.21 o 
  -9   1   3        2.69       45.53     63.01 o 
  -8   1   3     2292.45     2053.05     56.42 o 
  -7   1   3      106.99      245.50     44.01 o 
  -6   1   3     4427.27     4342.63     80.44 o 
  -5   1   3     4649.50     5175.83     70.33 o 
  -4   1   3     2958.51     3198.94     38.59 o 
  -3   1   3     1384.68     1355.47     34.34 o 
  -2   1   3    42026.86    42542.77    167.27 o 
  -1   1   3     7950.35     7911.16    120.01 o 
   0   1   3    31537.74    31451.52    165.61 o 
   1   1   3    10525.96    10177.10     79.02 o 
   2   1   3     3384.79     3490.69     40.52 o 
   3   1   3        3.71      127.19     25.07 o 
   4   1   3    22226.11    22703.93    193.94 o 
   5   1   3      537.70      607.06     38.22 o 
   6   1   3    26206.38    26309.94    200.55 o 
   7   1   3      446.65      428.72     28.53 o 
   8   1   3    12917.64    13016.73    101.32 o 
   9   1   3    16465.07    16283.12    110.49 o 
  10   1   3     3709.00     3420.49     67.08 o 
  11   1   3    15860.92    16124.14    162.54 o 
  12   1   3     3832.35     3691.26    133.37 o 
  13   1   3     7925.92     7540.25    130.00 o 
  14   1   3       11.00       42.27     97.73 o 
  15   1   3      137.18       83.36     58.50 o 
  16   1   3    34298.55    36182.59    505.50 o 
  17   1   3     7338.82     7277.66    195.91 o 
  18   1   3        0.22       46.91    173.76 o 
  19   1   3     6676.05     6590.93    291.68 o 
  20   1   3      683.10      572.88    341.29 o 
  21   1   3      145.75      272.97    399.00 o 
  22   1   3     1611.09     1592.96    446.71 o 
  23   1   3      532.14      349.73    512.65 o 
 -23   2   3     5017.61     5510.26    461.96 o 
 -22   2   3     3465.64     3504.43    367.65 o 
 -21   2   3       80.55      205.26    298.88 o 
 -20   2   3      397.40      463.84    274.84 o 
 -19   2   3      113.74       66.11    220.15 o 
 -18   2   3     6731.33     6645.18    195.75 o 
 -17   2   3     9999.71     9808.82    230.71 o 
 -16   2   3     1360.68     1122.32    127.19 o 
 -15   2   3     7873.96     7575.47    159.44 o 
 -14   2   3        0.18       38.38     84.04 o 
 -13   2   3    11002.14    10743.04    201.79 o 
 -12   2   3     6962.46     6829.09    299.79 o 
 -11   2   3     8012.46     8350.64    147.16 o 
 -10   2   3     5669.67     5098.23    151.75 o 
  -9   2   3    13360.05    13479.30    160.87 o 
  -8   2   3       72.01      106.78     35.11 o 
  -7   2   3    23147.69    24213.05    294.52 o 
  -6   2   3    96228.55    98987.21    336.64 o 
  -5   2   3    30073.47    31585.41    209.93 o 
  -4   2   3   121774.54   124487.27    741.37 o 
  -3   2   3     1149.82      979.82     44.76 o 
  -2   2   3    10148.07    10802.74    103.41 o 
  -1   2   3     1559.76     1396.33     39.59 o 
   0   2   3      315.01      280.93     31.58 o 
   1   2   3    14824.62    14785.74    129.60 o 
   2   2   3    32812.51    33860.64    150.16 o 
   3   2   3    65323.52    66349.18    493.51 o 
   4   2   3   136255.97   136667.92   1235.52 o 
   5   2   3    24450.85    24973.94    231.01 o 
   6   2   3    13607.48    14302.95    130.54 o 
   7   2   3      450.79      433.00     58.72 o 
   8   2   3     4899.93     5225.72     90.40 o 
   9   2   3     9738.01     9557.22    198.97 o 
  10   2   3     7266.26     7094.73     92.59 o 
  11   2   3     2396.18     2015.40     54.44 o 
  12   2   3    11505.36    10951.09    137.37 o 
  13   2   3     8581.90     8588.15    167.65 o 
  14   2   3      368.45      336.16    103.57 o 
  15   2   3    18779.46    20027.73    272.73 o 
  16   2   3     6374.13     6147.16    179.09 o 
  17   2   3     5717.03     6357.23    320.11 o 
  18   2   3      606.48      530.77    253.47 o 
  19   2   3      964.79      794.14    296.34 o 
  20   2   3     9682.60     9634.20    309.23 o 
  21   2   3      572.98      732.47    391.88 o 
  22   2   3      371.23      348.20    350.01 o 
 -23   3   3     3213.18     3166.00    525.67 o 
 -22   3   3       74.92       92.16    363.72 o 
 -21   3   3     4155.24     4455.94    335.19 o 
 -20   3   3     8634.44     8032.69    271.96 o 
 -19   3   3      532.24      429.18    248.21 o 
 -18   3   3      488.21      475.06    220.24 o 
 -17   3   3      115.54      191.17    196.52 o 
 -16   3   3    19250.72    19158.19    421.58 o 
 -15   3   3    18310.48    19241.56    294.97 o 
 -14   3   3     1500.56     1306.50    126.61 o 
 -13   3   3    14744.33    15162.79    310.31 o 
 -12   3   3      664.84      575.24     60.75 o 
 -11   3   3    13839.03    13944.85    171.81 o 
 -10   3   3    17384.40    17621.31    325.65 o 
  -9   3   3      968.03     1085.60     62.66 o 
  -8   3   3      271.66      257.40     62.89 o 
  -7   3   3      224.76      269.84     70.33 o 
  -6   3   3      175.07      219.55     70.06 o 
  -5   3   3    78152.88    80895.84    968.40 o 
  -4   3   3    18428.71    18810.32    140.73 o 
  -3   3   3      319.01      260.38     38.61 o 
  -2   3   3     1804.04     1907.78     43.36 o 
  -1   3   3     1373.30     1384.97     40.31 o 
   0   3   3     1786.08     1775.17     47.97 o 
   1   3   3    14260.54    14227.12    110.83 o 
   2   3   3    29577.71    30326.86    251.87 o 
   3   3   3     1097.42     1128.44     45.63 o 
   4   3   3     2076.64     2002.32     62.64 o 
   5   3   3    20954.15    21426.45    257.64 o 
   6   3   3    13597.92    13590.65    381.42 o 
   7   3   3     7264.62     7152.74    315.05 o 
   8   3   3       60.18       72.38     81.84 o 
   9   3   3      362.23      325.68    109.78 o 
  10   3   3      136.51       75.82     63.73 o 
  11   3   3    47730.21    48686.68    418.72 o 
  12   3   3    23631.49    23776.59    299.67 o 
  13   3   3     8835.19     9138.15    289.11 o 
  14   3   3      151.62      149.30    176.42 o 
  15   3   3     5802.86     5299.49    189.65 o 
  16   3   3    18372.08    18177.23    310.84 o 
  17   3   3     6862.70     6758.33    230.78 o 
  18   3   3      215.57      292.39    258.13 o 
  19   3   3      121.96      135.62    283.13 o 
  20   3   3     1645.89     1233.86    354.94 o 
  21   3   3     7602.65     8204.44    377.82 o 
  22   3   3     1760.48     1686.21    420.07 o 
 -22   4   3     6854.64     6709.49    480.75 o 
 -21   4   3     4774.77     4701.19    393.85 o 
 -20   4   3        1.02      -21.26    141.45 o 
 -19   4   3     4559.89     4321.08    279.10 o 
 -18   4   3      713.23      508.32    250.34 o 
 -17   4   3     1273.90     1344.13    224.66 o 
 -16   4   3     2811.50     3112.98    207.43 o 
 -15   4   3      463.56      685.83    190.91 o 
 -14   4   3     3231.63     2907.87    166.42 o 
 -13   4   3      190.11      188.73    105.33 o 
 -12   4   3    14962.51    15258.61    303.97 o 
 -11   4   3     2186.33     2220.82     93.31 o 
 -10   4   3     5649.77     6014.30    116.97 o 
  -9   4   3     7491.54     7799.23    152.87 o 
  -8   4   3    15748.44    16002.42    451.42 o 
  -7   4   3    20207.07    21081.37    403.65 o 
  -6   4   3       98.43      115.62    139.40 o 
  -5   4   3    14055.47    14434.05    186.43 o 
  -4   4   3      798.61      616.33     68.49 o 
  -3   4   3    54705.54    55266.32    531.75 o 
  -2   4   3     1645.07     1690.94     59.75 o 
  -1   4   3     9379.99     9528.08     98.37 o 
   0   4   3    57095.61    59132.85    303.17 o 
   1   4   3     2379.46     2210.03     65.28 o 
   2   4   3    17556.83    18416.87    137.04 o 
   3   4   3     3860.07     3699.49     84.10 o 
   4   4   3     2200.97     2158.16     69.43 o 
   5   4   3     5843.78     5376.75    260.09 o 
   6   4   3      145.97      168.39    191.78 o 
   7   4   3     6795.76     6990.56    272.08 o 
   8   4   3    30086.06    31418.47    416.44 o 
   9   4   3     7141.35     6827.40    147.40 o 
  10   4   3    11630.62    11118.77    307.73 o 
  11   4   3     6682.41     6161.06    162.49 o 
  12   4   3     5712.17     5149.84    192.16 o 
  13   4   3     2706.17     2762.57    196.19 o 
  14   4   3       25.80       52.93    224.76 o 
  15   4   3      380.89      351.31    255.52 o 
  16   4   3     2526.53     2366.97    231.50 o 
  17   4   3        0.09      -37.55    139.52 o 
  18   4   3    10150.83     9769.15    286.52 o 
  19   4   3     4304.98     4330.60    361.50 o 
  20   4   3      188.60       56.10     93.36 o 
  21   4   3        8.78       25.12    362.71 o 
 -21   5   3        2.05       55.92    362.63 o 
 -20   5   3     6356.09     6371.49    395.10 o 
 -19   5   3       15.89       -3.02    156.66 o 
 -18   5   3     3176.04     2732.36    321.37 o 
 -17   5   3     3738.57     3590.44    260.18 o 
 -16   5   3       55.95      103.60    123.77 o 
 -15   5   3     8165.70     7542.90    225.72 o 
 -14   5   3        1.64       34.76    229.93 o 
 -13   5   3     1059.23     1074.63    221.13 o 
 -12   5   3     3512.46     3234.07    146.65 o 
 -11   5   3       98.07      103.39     60.81 o 
 -10   5   3     1701.57     1745.46    118.61 o 
  -9   5   3    12492.21    12164.75    175.97 o 
  -8   5   3       85.17      106.02    116.09 o 
  -7   5   3       89.85      103.62    123.47 o 
  -6   5   3    10136.76    10348.49    209.46 o 
  -5   5   3       34.07      129.54    106.56 o 
  -4   5   3     2222.31     2222.04     80.64 o 
  -3   5   3      177.82      111.09     87.90 o 
  -2   5   3     8287.27     8622.71    128.75 o 
  -1   5   3        0.21       34.00     74.86 o 
   0   5   3     4262.84     4219.65     96.38 o 
   1   5   3    13355.64    13554.42    192.11 o 
   2   5   3    13197.54    13376.23    202.95 o 
   3   5   3     2462.90     2336.55     99.87 o 
   4   5   3      125.22      157.84     93.84 o 
   5   5   3     2157.61     2163.02     78.62 o 
   6   5   3     1496.55     1189.76     96.81 o 
   7   5   3     2005.03     1801.50     90.82 o 
   8   5   3      385.89      339.46     77.72 o 
   9   5   3    17211.92    17085.52    238.23 o 
  10   5   3     1336.16     1087.57    148.72 o 
  11   5   3        2.42      -22.73    142.71 o 
  12   5   3    18252.23    18451.91    343.41 o 
  13   5   3      476.85      645.73    227.57 o 
  14   5   3     5023.11     5004.86    245.98 o 
  15   5   3      139.37      245.40    288.78 o 
  16   5   3     1399.17     1148.60    320.58 o 
  17   5   3      219.37      276.21    303.10 o 
  18   5   3        3.63       -3.68    108.51 o 
  19   5   3     1976.18     1516.91    425.51 o 
  20   5   3       37.61       33.27    295.14 o 
 -20   6   3     1019.18     1056.86    462.00 o 
 -19   6   3       10.31      -27.99    303.15 o 
 -18   6   3      441.89      326.61    436.81 o 
 -17   6   3     2345.63     2192.33    380.23 o 
 -16   6   3      989.71      856.01    340.27 o 
 -15   6   3     2380.67     2005.77    292.65 o 
 -14   6   3      277.76      124.50    279.81 o 
 -13   6   3      336.89      247.91    249.55 o 
 -12   6   3      337.14      275.42    236.22 o 
 -11   6   3     8619.54     8408.21    256.09 o 
 -10   6   3      133.12       25.34    189.07 o 
  -9   6   3    15225.20    15988.49    338.29 o 
  -8   6   3      932.37     1006.41    149.63 o 
  -7   6   3     1114.13     1073.24    155.52 o 
  -6   6   3    20139.39    20633.93    441.91 o 
  -5   6   3       50.54       92.77    102.09 o 
  -4   6   3    18486.13    19141.13    326.12 o 
  -3   6   3      247.38      265.64    133.71 o 
  -2   6   3      962.67      965.75    133.53 o 
  -1   6   3     6893.88     6717.98    151.98 o 
   0   6   3     3826.00     3831.17    126.46 o 
   1   6   3     2709.21     2655.74    109.22 o 
   2   6   3      209.42      218.61    120.67 o 
   3   6   3     2770.24     2698.86    110.66 o 
   4   6   3      877.53      813.44    107.51 o 
   5   6   3      120.59       56.01     47.18 o 
   6   6   3     2778.68     2460.07    121.37 o 
   7   6   3     2618.08     2335.29    132.24 o 
   8   6   3     1265.15     1292.57    109.73 o 
   9   6   3     1817.37     1562.74    166.28 o 
  10   6   3    12043.74    11607.41    231.72 o 
  11   6   3     2256.78     2093.21    231.96 o 
  12   6   3     1381.44     1388.01    249.74 o 
  13   6   3      123.51      118.90    178.43 o 
  14   6   3      521.95      366.19    309.78 o 
  15   6   3      912.54      700.06    355.92 o 
  16   6   3      475.31      499.50    373.57 o 
  17   6   3      332.21      360.39    425.34 o 
  18   6   3     1462.89     1730.34    422.42 o 
  19   6   3       42.84      -36.75    465.78 o 
 -19   7   3       27.76       50.00    215.62 o 
 -18   7   3      133.07      -12.14    457.89 o 
 -17   7   3     4628.02     4833.93    461.76 o 
 -16   7   3      321.48      186.95    438.82 o 
 -15   7   3    10556.82    11203.75    381.24 o 
 -14   7   3       37.40       69.36    256.67 o 
 -13   7   3       29.17       19.92     86.19 o 
 -12   7   3     1838.17     1631.83    302.52 o 
 -11   7   3     1607.84     1360.48    236.53 o 
 -10   7   3    17117.72    16966.18    468.32 o 
  -9   7   3     1263.08     1035.53    203.54 o 
  -8   7   3     8112.83     7802.89    366.91 o 
  -7   7   3     8206.58     7750.52    226.83 o 
  -6   7   3      904.65      736.35    213.55 o 
  -5   7   3    42867.54    45377.71    867.83 o 
  -4   7   3     5139.83     5021.56    259.70 o 
  -3   7   3     6980.45     7391.06    198.05 o 
  -2   7   3     2007.96     1985.31    163.30 o 
  -1   7   3       77.55       10.85    108.53 o 
   0   7   3       74.09      126.25    153.55 o 
   1   7   3    14267.00    15013.75    305.28 o 
   2   7   3     4630.00     4164.12    143.25 o 
   3   7   3       13.67        9.02    187.25 o 
   4   7   3      186.60      262.30    181.21 o 
   5   7   3       48.43      136.59    162.64 o 
   6   7   3    12049.86    12027.45    293.29 o 
   7   7   3     4384.19     3993.00    174.01 o 
   8   7   3     7494.77     7188.75    189.02 o 
   9   7   3     1380.15     1040.34    204.53 o 
  10   7   3     8142.83     8242.27    223.87 o 
  11   7   3    13644.83    14090.26    351.31 o 
  12   7   3    22256.65    23621.62    448.29 o 
  13   7   3     2823.59     2287.73    334.01 o 
  14   7   3        3.37      -32.07    252.55 o 
  15   7   3     4017.48     4322.59    410.11 o 
  16   7   3      765.24      668.75    446.50 o 
  17   7   3     8107.16     8865.14    510.47 o 
  18   7   3        4.38        0.07    538.13 o 
 -17   8   3      622.62      612.02    606.71 o 
 -16   8   3      729.82      876.27    503.40 o 
 -15   8   3      620.74      525.82    448.88 o 
 -14   8   3     4408.68     4250.48    423.53 o 
 -13   8   3     3545.56     2796.70    410.08 o 
 -12   8   3     5820.53     5537.55    307.22 o 
 -11   8   3     5156.58     4820.84    283.45 o 
 -10   8   3     7213.53     6890.32    272.87 o 
  -9   8   3     5776.86     5446.19    253.41 o 
  -8   8   3     7729.58     8013.29    390.44 o 
  -7   8   3     5216.38     4860.44    257.80 o 
  -6   8   3     1061.56     1057.15    299.54 o 
  -5   8   3    15905.74    16452.69    713.80 o 
  -4   8   3     2194.34     2212.99    210.91 o 
  -3   8   3     9298.46     9376.05    293.11 o 
  -2   8   3      344.65      170.94    202.46 o 
  -1   8   3      220.87      172.72    206.79 o 
   0   8   3    23007.47    24030.28    314.95 o 
   1   8   3        0.03       19.98    169.59 o 
   2   8   3    20577.26    22151.87    474.93 o 
   3   8   3      254.39      201.60    222.72 o 
   4   8   3       26.23      114.69    155.23 o 
   5   8   3     8760.40     8996.17    273.60 o 
   6   8   3     1135.50      981.17    236.42 o 
   7   8   3      956.00      844.26    241.31 o 
   8   8   3     3393.07     3843.98    283.68 o 
   9   8   3      279.84       -1.78     93.43 o 
  10   8   3     5273.01     4990.32    333.33 o 
  11   8   3      369.01      397.15    330.87 o 
  12   8   3     7027.51     7510.85    373.57 o 
  13   8   3     5131.52     5016.89    370.97 o 
  14   8   3      390.01      298.21    376.64 o 
  15   8   3       18.64       -0.10    147.24 o 
  16   8   3     1700.73     1475.96    517.14 o 
 -15   9   3     1017.54     1263.56    581.62 o 
 -14   9   3     1408.62     1264.43    540.18 o 
 -13   9   3       67.71       13.06    406.60 o 
 -12   9   3     3393.94     3402.57    438.97 o 
 -11   9   3     3272.70     3238.32    470.79 o 
 -10   9   3     1779.79     1462.43    500.86 o 
  -9   9   3     3079.65     3166.30    380.69 o 
  -8   9   3      993.47      854.59    392.38 o 
  -7   9   3      298.73      131.09    376.70 o 
  -6   9   3       29.76      -34.56    242.12 o 
  -5   9   3       45.92       -1.46     47.80 o 
  -4   9   3     4825.47     4459.08    268.07 o 
  -3   9   3      602.99      680.87    260.50 o 
  -2   9   3     3147.13     2986.93    258.22 o 
  -1   9   3      785.43      787.26    256.47 o 
   0   9   3       92.48       71.35    249.78 o 
   1   9   3     6984.73     6466.32    271.00 o 
   2   9   3    12082.26    12879.82    367.33 o 
   3   9   3     2586.83     2555.47    311.81 o 
   4   9   3     2100.01     2097.36    319.43 o 
   5   9   3     4922.88     4510.93    409.56 o 
   6   9   3      943.81      684.55    422.63 o 
   7   9   3     3677.51     3380.65    450.19 o 
   8   9   3      998.22      956.88    474.95 o 
   9   9   3     2286.98     2150.20    446.87 o 
  10   9   3      776.49      788.79    472.22 o 
  11   9   3     1550.19     1258.50    459.88 o 
  12   9   3     7752.47     8252.87    468.10 o 
  13   9   3      610.84      757.36    558.75 o 
  14   9   3     3340.68     2706.82    597.06 o 
 -11  10   3     2861.48     2894.74    820.93 o 
 -10  10   3      597.36      670.31    679.52 o 
  -9  10   3     4905.50     4462.61    730.08 o 
  -8  10   3     1452.56     1573.22    648.49 o 
  -7  10   3     5487.52     6301.21    456.27 o 
  -6  10   3     3476.85     3444.46    393.93 o 
  -5  10   3      339.33      296.94    387.38 o 
  -4  10   3     4408.56     4560.81    395.12 o 
  -3  10   3       41.26      -36.37    217.36 o 
  -2  10   3     1120.35     1158.45    386.10 o 
  -1  10   3      885.23      916.13    379.01 o 
   0  10   3      106.33       -4.11    374.01 o 
   1  10   3     2018.10     2050.20    428.18 o 
   2  10   3     8663.87     9506.95    437.84 o 
   3  10   3     8543.70     9490.08    550.82 o 
   4  10   3     7824.57     9029.03    569.44 o 
   5  10   3      311.75      425.58    603.04 o 
   6  10   3     1716.15     1630.63    646.17 o 
   7  10   3      545.26      425.67    692.26 o 
   8  10   3      713.21      930.95    661.91 o 
   9  10   3    12828.58    13649.21   1417.26 o 
  10  10   3      581.00      975.96    773.71 o 
  -6  11   3     4486.71     4361.76    736.66 o 
  -5  11   3     8577.63     9803.74   1758.87 o 
  -4  11   3      426.63      447.37    687.26 o 
  -3  11   3     7075.98     7449.92   1036.53 o 
  -2  11   3     2455.01     2794.96   1066.20 o 
  -1  11   3      254.31     -126.03    682.44 o 
   0  11   3      326.13      224.72   1056.03 o 
   1  11   3      551.06     1038.33   1034.74 o 
   2  11   3      542.23      543.89   1082.38 o 
   3  11   3     1511.90      928.66   1077.89 o 
   4  11   3      412.19      278.69   1069.80 o 
   5  11   3     5556.42     5170.98   1177.68 o 
 -24   0   4      726.72      634.10    781.67 o 
 -23   0   4       78.02      240.76    714.99 o 
 -22   0   4      862.54      511.96    571.51 o 
 -21   0   4    11472.01    12733.34    425.08 o 
 -20   0   4    10833.48    11691.38    467.64 o 
 -19   0   4      678.02      780.19    285.65 o 
 -18   0   4     1809.22     1711.19    354.68 o 
 -17   0   4     9179.08     8947.88    657.16 o 
 -16   0   4    12968.60    12331.29    401.71 o 
 -15   0   4    10683.64    10753.60    362.66 o 
 -14   0   4    11114.83    10294.05    276.39 o 
 -13   0   4     3753.51     3511.81    363.19 o 
 -12   0   4     6168.42     5685.04    118.20 o 
 -11   0   4   106465.26   109230.18   1529.30 o 
 -10   0   4     7269.57     7216.61    111.78 o 
  -9   0   4    35856.98    37521.05    569.86 o 
  -8   0   4     3286.75     3499.21     93.15 o 
  -7   0   4   100567.94    99041.42    809.95 o 
  -6   0   4    25316.54    27224.34    227.41 o 
  -5   0   4    79016.28    84765.19    703.55 o 
  -4   0   4     5751.87     6040.98    114.06 o 
  -3   0   4    20209.98    20533.33    201.70 o 
  -2   0   4    20412.83    23024.22    335.27 o 
  -1   0   4    23986.11    25165.26    302.40 o 
   0   0   4    29745.36    30836.16    413.54 o 
   1   0   4     3712.45     4746.31     75.42 o 
   2   0   4    14989.44    15150.31    217.34 o 
   3   0   4     7976.93     8506.89     84.33 o 
   4   0   4   170621.48   177289.70   1736.60 o 
   5   0   4     7949.69     7497.31    106.29 o 
   6   0   4    63190.58    63172.91    298.61 o 
   7   0   4    19085.66    19010.93    147.69 o 
   8   0   4      710.78      649.96     43.05 o 
   9   0   4    36611.69    37485.84    473.15 o 
  10   0   4    66932.72    67873.82    811.45 o 
  11   0   4     1478.06     1151.00    100.50 o 
  12   0   4     3163.78     3047.14    125.61 o 
  13   0   4     1782.82     1476.12    126.57 o 
  14   0   4     5527.45     5628.26    182.92 o 
  15   0   4    18512.32    19436.23    757.12 o 
  16   0   4    12747.99    12792.96    310.51 o 
  17   0   4      159.69      226.40    304.18 o 
  18   0   4      628.42      462.42    396.36 o 
  19   0   4    12155.47    12440.79    536.70 o 
  20   0   4     6469.03     6394.50    705.71 o 
  21   0   4     1973.94     1731.45    937.65 o 
  22   0   4      217.79      174.68    787.94 o 
  23   0   4      705.32      936.76    900.00 o 
 -24   1   4     7523.44     7674.40    827.46 o 
 -23   1   4     4860.62     4989.23    497.00 o 
 -22   1   4       79.87      160.97    444.19 o 
 -21   1   4      564.66      435.54    304.37 o 
 -20   1   4       34.68        6.23    142.85 o 
 -19   1   4     6579.86     6684.10    214.20 o 
 -18   1   4     1028.09      868.07    158.49 o 
 -17   1   4     3235.72     3219.96    139.46 o 
 -16   1   4     3771.96     3460.07    195.97 o 
 -15   1   4    22949.31    22185.61    462.68 o 
 -14   1   4    58878.09    59818.07    435.21 o 
 -13   1   4       11.88       81.43     98.60 o 
 -12   1   4       88.36       76.19     99.27 o 
 -11   1   4     1391.38     1427.48     89.76 o 
 -10   1   4    22712.60    24188.32    215.89 o 
  -9   1   4    24207.03    24671.73    239.89 o 
  -8   1   4     2155.44     2368.75     67.33 o 
  -7   1   4     4328.99     4303.04     66.81 o 
  -6   1   4     5534.08     5739.92     73.96 o 
  -5   1   4    22375.11    23174.09    163.55 o 
  -4   1   4    20009.75    19854.56    176.39 o 
  -3   1   4     6590.93     6640.89     80.35 o 
  -2   1   4    52656.49    50710.54    277.55 o 
  -1   1   4      662.60      797.66     23.53 o 
   0   1   4     1154.72     1130.82     40.01 o 
   1   1   4    67967.88    65657.66    419.10 o 
   2   1   4    22613.95    22454.13    176.33 o 
   3   1   4     9172.96     9284.13     79.71 o 
   4   1   4    35856.79    36456.77    179.47 o 
   5   1   4     3403.89     3466.70     40.29 o 
   6   1   4    22043.46    22178.80    131.29 o 
   7   1   4       13.83       74.70     34.21 o 
   8   1   4    16821.88    16673.75    107.09 o 
   9   1   4    14911.79    15432.08    121.75 o 
  10   1   4     1341.30     1069.22     51.08 o 
  11   1   4      782.13      690.12     71.60 o 
  12   1   4     3386.77     3462.49     93.75 o 
  13   1   4    69604.37    69969.06    909.85 o 
  14   1   4      466.19      428.05    102.53 o 
  15   1   4     2659.18     2655.89    166.96 o 
  16   1   4      307.28      320.62    144.91 o 
  17   1   4     4708.58     4351.70    209.33 o 
  18   1   4     1999.63     1852.90    310.45 o 
  19   1   4     1331.36     1261.99    302.05 o 
  20   1   4      379.98      321.31    336.87 o 
  21   1   4       54.80       -8.66    442.55 o 
  22   1   4     7311.24     7421.46    468.99 o 
  23   1   4     8043.85     8680.39    649.40 o 
 -24   2   4      773.73      972.18    562.95 o 
 -23   2   4      356.09      340.26    497.94 o 
 -22   2   4     2074.76     2097.80    437.03 o 
 -21   2   4     1062.15      996.78    294.95 o 
 -20   2   4       16.09       66.66    179.74 o 
 -19   2   4       18.98        6.48    248.15 o 
 -18   2   4     1053.76      975.42    201.68 o 
 -17   2   4      118.53       73.69     65.20 o 
 -16   2   4    18507.54    18859.75    255.06 o 
 -15   2   4     7654.38     7346.60    186.89 o 
 -14   2   4      321.89      292.79    102.35 o 
 -13   2   4       12.54      103.70     91.27 o 
 -12   2   4        6.14        8.01     75.16 o 
 -11   2   4     1267.53     1212.89     77.69 o 
 -10   2   4       29.81       78.18     43.91 o 
  -9   2   4     9362.61     9627.65    129.05 o 
  -8   2   4     5223.27     5587.31     74.54 o 
  -7   2   4     6329.67     7211.33     91.94 o 
  -6   2   4     5906.60     5634.28     74.37 o 
  -5   2   4    10827.11    11232.24    103.45 o 
  -4   2   4    19232.91    20356.64    141.98 o 
  -3   2   4     6857.66     7213.02     83.53 o 
  -2   2   4     5169.21     5494.42     72.61 o 
  -1   2   4      119.07      155.42     25.25 o 
   0   2   4      951.29     1239.28     33.99 o 
   1   2   4    18423.71    18839.11    127.08 o 
   2   2   4    38079.10    38690.43    244.37 o 
   3   2   4     3655.70     3934.33     52.44 o 
   4   2   4     1057.31     1093.86     32.89 o 
   5   2   4     4381.99     4403.09     76.50 o 
   6   2   4    20099.03    19857.89    182.06 o 
   7   2   4       25.94       82.11     54.24 o 
   8   2   4      290.60      198.40     43.34 o 
   9   2   4       68.99       77.16     44.68 o 
  10   2   4     2539.38     2494.61     63.72 o 
  11   2   4     4610.74     4488.09     72.66 o 
  12   2   4       27.18       78.16     54.00 o 
  13   2   4     2545.60     2368.88     94.08 o 
  14   2   4     6447.40     6742.88    141.73 o 
  15   2   4     1695.24     1286.16    146.46 o 
  16   2   4       82.36      144.66    163.49 o 
  17   2   4     1413.57     1023.86    222.99 o 
  18   2   4     3867.42     3728.90    261.28 o 
  19   2   4      180.90      170.32    294.92 o 
  20   2   4      109.51      152.18    334.45 o 
  21   2   4     4680.68     4454.81    355.57 o 
  22   2   4     2704.82     2540.47    446.93 o 
 -23   3   4      149.08      450.22    521.60 o 
 -22   3   4      121.09       12.11    305.39 o 
 -21   3   4     1292.23     1176.73    344.68 o 
 -20   3   4      297.40      273.50    261.77 o 
 -19   3   4      162.15       42.98    188.68 o 
 -18   3   4      496.56      473.07    223.79 o 
 -17   3   4      191.92      283.61    187.98 o 
 -16   3   4        1.71       86.18    160.11 o 
 -15   3   4      164.75      243.69    155.43 o 
 -14   3   4    14937.18    14501.74    389.59 o 
 -13   3   4     2671.26     2678.28    122.52 o 
 -12   3   4      129.76       96.92     68.73 o 
 -11   3   4       47.81       31.29     54.72 o 
 -10   3   4     1663.34     1871.82     63.92 o 
  -9   3   4     2517.29     2632.64     91.04 o 
  -8   3   4        4.18       -2.94     61.54 o 
  -7   3   4      158.44      221.92     45.54 o 
  -6   3   4      146.22      182.74     50.61 o 
  -5   3   4     1225.74     1238.16     49.10 o 
  -4   3   4      267.02      233.02     50.70 o 
  -3   3   4        1.13       57.94     36.43 o 
  -2   3   4     3745.15     3741.73     56.57 o 
  -1   3   4      550.01      559.62     38.00 o 
   0   3   4    13260.81    13809.43     93.06 o 
   1   3   4     2056.03     2019.16     46.45 o 
   2   3   4     1465.26     1486.61     47.16 o 
   3   3   4     3533.83     3192.91     58.14 o 
   4   3   4      248.23      307.52     54.71 o 
   5   3   4     1381.11     1409.46     61.35 o 
   6   3   4     7229.71     7649.39    126.77 o 
   7   3   4     2874.52     2845.67     81.47 o 
   8   3   4      127.76      176.84     73.31 o 
   9   3   4       25.61       39.04     70.09 o 
  10   3   4    10229.16    10277.98    215.42 o 
  11   3   4       15.18       65.79     52.35 o 
  12   3   4      590.79      505.40     57.41 o 
  13   3   4    19855.20    18782.48    445.31 o 
  14   3   4     1402.84     1031.75    188.25 o 
  15   3   4      650.44      381.47    228.76 o 
  16   3   4        0.11      -26.88     67.43 o 
  17   3   4      788.82      640.69    242.04 o 
  18   3   4      741.85      810.47    302.27 o 
  19   3   4       53.28       65.88    115.50 o 
  20   3   4      229.24      245.71    350.61 o 
  21   3   4       42.34       86.22    111.57 o 
  22   3   4     1391.74     1244.54    465.64 o 
 -22   4   4      155.08      311.04    509.96 o 
 -21   4   4     7152.12     7684.54    387.76 o 
 -20   4   4     1035.02     1208.81    337.21 o 
 -19   4   4      290.79       70.91     80.78 o 
 -18   4   4     3135.39     2759.19    240.17 o 
 -17   4   4      663.30      808.18    220.10 o 
 -16   4   4    10379.57    10674.88    232.29 o 
 -15   4   4     1440.74     1107.70    188.90 o 
 -14   4   4     1561.03     1346.80    163.79 o 
 -13   4   4      116.41      106.24     68.77 o 
 -12   4   4     2641.31     2659.15    115.44 o 
 -11   4   4    26795.44    27081.43    335.73 o 
 -10   4   4     1351.28     1410.89     81.09 o 
  -9   4   4      162.54       79.11     40.58 o 
  -8   4   4     1444.41     1422.65     90.12 o 
  -7   4   4    44804.72    45541.64    538.30 o 
  -6   4   4      455.75      447.82     77.60 o 
  -5   4   4     2211.13     1951.98     89.75 o 
  -4   4   4     6853.23     6394.36    116.33 o 
  -3   4   4     2276.22     2072.35     63.48 o 
  -2   4   4    15328.11    15113.19    168.88 o 
  -1   4   4     1107.14      982.28     59.83 o 
   0   4   4    16612.03    17218.21    150.52 o 
   1   4   4    12654.17    13299.99    118.08 o 
   2   4   4     2363.13     2071.24     65.16 o 
   3   4   4     3789.43     3737.66     80.39 o 
   4   4   4    22656.17    23256.21    327.36 o 
   5   4   4    14944.86    14574.73    414.13 o 
   6   4   4    34829.14    35554.56    507.74 o 
   7   4   4     2844.35     3016.50     81.05 o 
   8   4   4      345.10      310.45    143.99 o 
   9   4   4      167.82      124.76    121.01 o 
  10   4   4    10178.74     9930.13    177.43 o 
  11   4   4     4128.92     3719.11    137.71 o 
  12   4   4     3803.91     3341.46    172.06 o 
  13   4   4     3409.91     3068.56    112.22 o 
  14   4   4      778.35      779.52    208.14 o 
  15   4   4     4798.97     4367.47    252.55 o 
  16   4   4     3406.71     2969.15    226.13 o 
  17   4   4      404.65      314.06    276.13 o 
  18   4   4     3623.65     3701.80    342.13 o 
  19   4   4     3224.60     3159.19    347.52 o 
  20   4   4     2279.29     2149.96    409.18 o 
  21   4   4      797.47      734.50    454.25 o 
 -22   5   4      405.52      477.36   1315.22 o 
 -21   5   4      108.07        5.41    401.10 o 
 -20   5   4     6470.38     6460.02    388.92 o 
 -19   5   4    10401.45     8973.95    371.35 o 
 -18   5   4     1983.18     2055.94    319.47 o 
 -17   5   4    17860.52    17832.03    371.79 o 
 -16   5   4     2693.35     2697.27    243.11 o 
 -15   5   4    30095.57    31137.09    544.50 o 
 -14   5   4     4206.14     3982.87    190.62 o 
 -13   5   4     1606.87     1450.16    205.09 o 
 -12   5   4     7433.92     7205.66    140.03 o 
 -11   5   4     1852.56     1794.80    122.12 o 
 -10   5   4    18335.73    19022.00    291.11 o 
  -9   5   4    36891.83    37085.48    386.07 o 
  -8   5   4     3830.32     3987.41    128.67 o 
  -7   5   4       34.33       25.99     52.00 o 
  -6   5   4      236.68      178.82    138.97 o 
  -5   5   4     7433.63     7391.06    129.23 o 
  -4   5   4    10248.37    10576.56    190.94 o 
  -3   5   4     1788.47     1970.40     85.16 o 
  -2   5   4      589.51      570.14     90.32 o 
  -1   5   4     6014.78     5872.66     99.65 o 
   0   5   4     3908.90     4019.39     94.87 o 
   1   5   4    32412.99    33364.87    446.01 o 
   2   5   4     1981.18     1834.21    103.44 o 
   3   5   4    13669.09    14483.97    195.85 o 
   4   5   4     8743.92     9031.58    181.71 o 
   5   5   4     5951.66     5782.22    147.58 o 
   6   5   4    32141.18    32044.32    264.45 o 
   7   5   4    20872.51    20946.02    194.11 o 
   8   5   4     6414.75     6117.45    167.92 o 
   9   5   4     2667.20     2593.69    148.32 o 
  10   5   4     1504.23     1453.59    162.05 o 
  11   5   4      775.43      576.41    177.86 o 
  12   5   4     4746.96     4536.36    213.58 o 
  13   5   4     6857.41     6663.22    246.34 o 
  14   5   4      431.00      406.54    259.67 o 
  15   5   4     1036.66      968.54    284.99 o 
  16   5   4     1624.32     1220.10    321.78 o 
  17   5   4    18830.99    19449.76    425.02 o 
  18   5   4    17747.87    18375.80    967.00 o 
  19   5   4      385.24      327.07    460.83 o 
  20   5   4      145.29      224.75    579.86 o 
 -20   6   4       73.98      111.76    476.26 o 
 -19   6   4        1.02       58.53    228.71 o 
 -18   6   4       10.35      -90.00    150.86 o 
 -17   6   4     1885.96     1818.50    352.70 o 
 -16   6   4    30215.39    33002.43   1114.08 o 
 -15   6   4    10730.15    10713.89    330.02 o 
 -14   6   4     8989.22     8783.97    291.78 o 
 -13   6   4       46.68      105.74    245.70 o 
 -12   6   4       12.30       61.33    227.29 o 
 -11   6   4     3593.74     3587.30    239.13 o 
 -10   6   4     5404.44     5121.98    228.29 o 
  -9   6   4     9168.07     9084.86    270.97 o 
  -8   6   4     3397.14     3185.46    186.78 o 
  -7   6   4      342.20      321.67    163.44 o 
  -6   6   4    18567.95    19126.97    729.54 o 
  -5   6   4    12960.70    13299.90    611.03 o 
  -4   6   4      631.79      526.84    118.57 o 
  -3   6   4       94.31       27.06    100.85 o 
  -2   6   4       79.20       90.26    142.72 o 
  -1   6   4      240.52      164.14    113.77 o 
   0   6   4    15590.36    16539.28    270.47 o 
   1   6   4     9064.97     8928.20    156.67 o 
   2   6   4    19946.67    20533.57    239.60 o 
   3   6   4      268.59      176.51     70.61 o 
   4   6   4       86.46      119.86    112.01 o 
   5   6   4    33408.09    34678.24    260.41 o 
   6   6   4    30168.69    30614.92    342.57 o 
   7   6   4      414.72      313.57    141.08 o 
   8   6   4       40.96       -6.57     88.18 o 
   9   6   4      966.51      720.11    156.33 o 
  10   6   4     3238.47     2978.51    172.61 o 
  11   6   4    17233.84    16112.51    424.91 o 
  12   6   4      332.41      359.46    248.09 o 
  13   6   4     3954.73     4287.81    275.51 o 
  14   6   4    11334.90    11412.84    327.30 o 
  15   6   4     3431.75     3241.35    323.97 o 
  16   6   4     3385.78     3324.94    379.66 o 
  17   6   4     1958.03     1846.51    410.14 o 
  18   6   4     4970.09     5305.78    458.16 o 
  19   6   4      241.27       41.41    152.39 o 
 -19   7   4     1935.42     1852.27    537.78 o 
 -18   7   4      504.37      423.92    485.22 o 
 -17   7   4      513.18      469.70    439.99 o 
 -16   7   4      332.85      447.07    428.94 o 
 -15   7   4     5628.35     4904.53    446.50 o 
 -14   7   4     3004.30     2809.29    366.70 o 
 -13   7   4     1396.22      844.22    355.55 o 
 -12   7   4     4751.66     4264.80    285.60 o 
 -11   7   4       22.42       18.43    171.40 o 
 -10   7   4     2825.62     2108.70    223.46 o 
  -9   7   4     4612.91     4091.81    212.51 o 
  -8   7   4      363.33      357.10    215.59 o 
  -7   7   4       35.61       24.72    203.18 o 
  -6   7   4      831.73      678.61    202.16 o 
  -5   7   4      759.85      556.69    210.04 o 
  -4   7   4      196.78      227.07    166.85 o 
  -3   7   4     1336.49     1242.26    184.10 o 
  -2   7   4     3276.92     3253.11    159.08 o 
  -1   7   4      166.47       98.70    156.13 o 
   0   7   4      193.32       87.07     61.82 o 
   1   7   4     5636.66     5609.55    219.16 o 
   2   7   4     4105.94     3815.07    145.66 o 
   3   7   4       17.08       47.94    152.88 o 
   4   7   4     5500.43     5296.14    230.44 o 
   5   7   4      451.36      515.08    175.20 o 
   6   7   4     3172.54     2926.85    158.63 o 
   7   7   4     5482.89     5433.35    179.45 o 
   8   7   4        3.62       -7.78     74.32 o 
   9   7   4      114.85      290.69    247.36 o 
  10   7   4      186.16       30.91    130.32 o 
  11   7   4     7429.91     7352.96    288.16 o 
  12   7   4     2177.80     2097.48    299.56 o 
  13   7   4     3170.23     3178.51    339.08 o 
  14   7   4     2749.07     2844.57    374.98 o 
  15   7   4       35.73       13.55    308.45 o 
  16   7   4     1160.05      993.92    418.53 o 
  17   7   4     2852.17     2882.43    524.63 o 
  18   7   4      963.06      896.13    632.41 o 
 -17   8   4     1648.54     1695.05    612.22 o 
 -16   8   4     7237.32     7542.16    509.41 o 
 -15   8   4        0.05      127.12    539.58 o 
 -14   8   4      753.15      630.67    463.33 o 
 -13   8   4     1683.31     1754.93    353.98 o 
 -12   8   4       20.79      122.57    378.14 o 
 -11   8   4      170.99       70.22    117.09 o 
 -10   8   4      440.16      636.21    289.72 o 
  -9   8   4     1444.99     1152.61    286.57 o 
  -8   8   4     1888.51     1942.81    281.82 o 
  -7   8   4     1493.65     1304.38    282.26 o 
  -6   8   4      155.64       24.86    216.99 o 
  -5   8   4     3993.19     4126.40    291.05 o 
  -4   8   4      419.45      393.10    214.08 o 
  -3   8   4     4622.93     4347.30    197.38 o 
  -2   8   4     1205.11     1031.16    199.32 o 
  -1   8   4     8161.40     8334.26    350.72 o 
   0   8   4     1166.70     1195.12    192.97 o 
   1   8   4        3.40        7.03    162.66 o 
   2   8   4    16308.13    17307.57    326.81 o 
   3   8   4      273.53       65.39     77.56 o 
   4   8   4     3056.65     2928.87    211.58 o 
   5   8   4      624.07      620.00    237.24 o 
   6   8   4      331.91      271.22    229.77 o 
   7   8   4       39.83      -16.20    206.28 o 
   8   8   4     1843.88     1649.93    280.63 o 
   9   8   4     9084.10     9539.71    346.28 o 
  10   8   4     1196.05     1354.89    326.91 o 
  11   8   4     5095.80     5511.14    323.87 o 
  12   8   4      309.22      222.32    382.01 o 
  13   8   4      361.39      212.25    407.08 o 
  14   8   4       98.65      -74.78    142.33 o 
  15   8   4      581.71      566.45    484.35 o 
  16   8   4      270.77      162.11    519.89 o 
 -15   9   4    10599.49    11619.96    544.87 o 
 -14   9   4      315.49       79.94    149.63 o 
 -13   9   4      915.74      833.53    477.89 o 
 -12   9   4     7050.74     7116.72    475.77 o 
 -11   9   4     1915.79     2000.29    464.72 o 
 -10   9   4     4923.69     4315.32    365.67 o 
  -9   9   4     7866.39     8349.08    502.42 o 
  -8   9   4     2985.99     2305.75    409.61 o 
  -7   9   4     1309.06     1132.72    393.91 o 
  -6   9   4     3361.38     3105.86    490.50 o 
  -5   9   4     2172.64     1668.68    310.50 o 
  -4   9   4     2812.39     2561.70    322.62 o 
  -3   9   4      128.47      127.95    173.98 o 
  -2   9   4     3170.78     3160.92    303.14 o 
  -1   9   4     4223.02     4337.26    303.78 o 
   0   9   4      538.28      418.15    311.81 o 
   1   9   4    17071.43    18949.31    396.87 o 
   2   9   4       52.90       90.73    336.92 o 
   3   9   4    17180.78    18687.35    513.55 o 
   4   9   4     5473.91     5494.37    508.91 o 
   5   9   4    12264.75    13933.97    492.78 o 
   6   9   4      635.45      531.06    428.51 o 
   7   9   4     5930.84     6145.10    420.22 o 
   8   9   4      680.08      802.45    459.43 o 
   9   9   4      630.14      545.46    476.23 o 
  10   9   4     3149.64     3612.19    448.67 o 
  11   9   4       25.15      -61.44    403.36 o 
  12   9   4     4685.41     4874.42    497.30 o 
  13   9   4       52.44       25.75    306.44 o 
 -11  10   4     3769.95     3704.68    749.12 o 
 -10  10   4     1672.38     1937.17    769.66 o 
  -9  10   4      347.82      771.00    725.60 o 
  -8  10   4      759.77      878.68    606.96 o 
  -7  10   4       44.37      170.10    420.04 o 
  -6  10   4     1669.10     1305.70    402.18 o 
  -5  10   4     4915.62     4828.86    379.99 o 
  -4  10   4       57.16      101.52    405.63 o 
  -3  10   4     2621.27     2428.66    386.75 o 
  -2  10   4      583.18      615.92    392.49 o 
  -1  10   4       44.72       97.21    268.82 o 
   0  10   4     5154.87     4959.87    428.03 o 
   1  10   4     1297.47      891.79    556.74 o 
   2  10   4     3159.96     3288.99    471.04 o 
   3  10   4        1.31       -8.50    357.43 o 
   4  10   4      114.37      333.98    605.38 o 
   5  10   4     4576.11     4417.86    847.30 o 
   6  10   4     6537.69     6588.34    664.53 o 
   7  10   4      684.33      903.51    713.08 o 
   8  10   4     1368.99     1520.19   1080.58 o 
   9  10   4      769.96      966.68    752.17 o 
  10  10   4      155.85      385.40    827.80 o 
  -6  11   4      641.52      710.33    762.29 o 
  -5  11   4      121.24       -9.27    113.28 o 
  -4  11   4      231.95      193.47    483.40 o 
  -3  11   4      409.70      515.75    752.06 o 
  -2  11   4     4064.02     4193.78   1050.92 o 
  -1  11   4       14.60      -44.95    107.88 o 
   0  11   4     1919.35     1914.21    741.70 o 
   1  11   4      559.88      448.38    667.68 o 
   2  11   4        3.76     -179.80    427.92 o 
   3  11   4     2470.11     1928.33   1036.53 o 
   4  11   4      168.20     -334.42    979.00 o 
   5  11   4       18.74      119.57   1231.61 o 
 -24   1   5        2.68     -106.09    657.51 o 
 -23   1   5     6225.45     6977.03    511.74 o 
 -22   1   5     1118.30     1206.81    410.45 o 
 -21   1   5     6052.75     5817.81    269.35 o 
 -20   1   5     2822.79     2581.17    223.16 o 
 -19   1   5     8028.79     7526.41    221.55 o 
 -18   1   5     9668.30     9896.87    223.15 o 
 -17   1   5     6051.75     5559.79    169.64 o 
 -16   1   5     2518.15     2304.20     90.94 o 
 -15   1   5     4149.98     3771.97     99.75 o 
 -14   1   5     4547.36     4305.84    152.98 o 
 -13   1   5    11177.22    10923.13    229.56 o 
 -12   1   5      673.31      539.63     88.96 o 
 -11   1   5        4.06      142.67     94.46 o 
 -10   1   5      304.31      331.64     68.59 o 
  -9   1   5    10198.01    10300.38    143.63 o 
  -8   1   5    35860.66    36344.88    165.34 o 
  -7   1   5        0.51       76.21     29.93 o 
  -6   1   5     3814.84     4104.51     61.47 o 
  -5   1   5    12339.74    12324.73     97.10 o 
  -4   1   5     1740.68     1793.12     43.56 o 
  -3   1   5    26716.89    28725.72    166.21 o 
  -2   1   5    14516.48    13890.01    100.28 o 
  -1   1   5     4894.53     5030.86     73.69 o 
   0   1   5     7927.77     7879.95     74.52 o 
   1   1   5     3326.60     3859.40     44.39 o 
   2   1   5     7105.33     6923.98     57.49 o 
   3   1   5    14389.46    14517.96     93.48 o 
   4   1   5    21847.67    22148.26    135.34 o 
   5   1   5       80.81      118.35     22.61 o 
   6   1   5    23223.59    22641.82    222.82 o 
   7   1   5     3483.73     3264.23     56.49 o 
   8   1   5    35826.79    36030.66    223.85 o 
   9   1   5     2307.59     2080.86     51.15 o 
  10   1   5     6933.49     6736.13    100.25 o 
  11   1   5     4012.11     3877.94     74.46 o 
  12   1   5     3371.39     3273.29     90.10 o 
  13   1   5    11484.01    11153.41    168.12 o 
  14   1   5      405.92      390.25     88.23 o 
  15   1   5       92.48      118.03    118.59 o 
  16   1   5       16.64       50.82    188.45 o 
  17   1   5      294.48      215.37    279.03 o 
  18   1   5      980.43      796.77    272.25 o 
  19   1   5    12138.27    11803.97    323.03 o 
  20   1   5      146.01      119.40    142.99 o 
  21   1   5     4810.65     4817.36    428.00 o 
  22   1   5      587.65      129.16    203.80 o 
 -24   2   5      112.94     -138.09    446.13 o 
 -23   2   5     1301.90     1256.51    427.76 o 
 -22   2   5     6205.17     6045.37    338.12 o 
 -21   2   5     4989.91     4734.66    286.29 o 
 -20   2   5    10432.23    10874.18    296.86 o 
 -19   2   5      740.40      873.72    217.08 o 
 -18   2   5      185.27       47.43     43.97 o 
 -17   2   5     1733.53     1487.83    146.53 o 
 -16   2   5      398.56      376.11    133.95 o 
 -15   2   5    54764.77    54438.32    664.88 o 
 -14   2   5    54660.52    55444.36    594.36 o 
 -13   2   5     8440.75     8078.03    186.70 o 
 -12   2   5     2161.71     2043.10     85.48 o 
 -11   2   5       64.69      104.11     84.04 o 
 -10   2   5    21499.73    21058.30    190.73 o 
  -9   2   5    10751.86    10645.38    124.59 o 
  -8   2   5    25134.53    25276.64    152.69 o 
  -7   2   5    13391.50    13473.23    100.69 o 
  -6   2   5      864.88      867.01     45.35 o 
  -5   2   5    64123.06    65128.06    276.37 o 
  -4   2   5    65554.66    67138.95    377.37 o 
  -3   2   5    51310.89    54659.62    281.33 o 
  -2   2   5     8154.82     9266.73     76.39 o 
  -1   2   5     3004.12     3050.75     42.24 o 
   0   2   5      247.50      266.32     26.59 o 
   1   2   5    47264.05    50407.99    226.40 o 
   2   2   5    95142.81    94989.73    353.30 o 
   3   2   5      106.59      168.38     34.78 o 
   4   2   5    24552.52    24220.44    146.82 o 
   5   2   5     5384.27     5701.03     69.84 o 
   6   2   5    13670.45    14263.28    160.70 o 
   7   2   5    70050.47    71509.52    724.68 o 
   8   2   5     6176.05     5925.65     91.48 o 
   9   2   5     1704.29     1579.97     46.90 o 
  10   2   5       25.92       47.57     40.55 o 
  11   2   5     1391.24     1248.41     40.10 o 
  12   2   5    83072.53    81508.87    706.17 o 
  13   2   5      388.07      392.04    100.15 o 
  14   2   5    31117.22    31671.84    550.96 o 
  15   2   5     1022.53      904.83    150.71 o 
  16   2   5     5836.72     4895.59    275.00 o 
  17   2   5    13623.09    14489.31    392.77 o 
  18   2   5     3993.61     3918.58    259.10 o 
  19   2   5     7527.63     7934.60    286.61 o 
  20   2   5     6031.37     6380.85    317.02 o 
  21   2   5        0.03       53.16     93.29 o 
  22   2   5      976.25      899.80    464.27 o 
 -23   3   5        9.07      -31.10    763.18 o 
 -22   3   5    24538.59    26421.20   1021.80 o 
 -21   3   5     7341.78     7503.78    377.57 o 
 -20   3   5     1232.43     1082.19    298.56 o 
 -19   3   5     4038.57     4198.98    242.77 o 
 -18   3   5     5184.24     4769.42    208.25 o 
 -17   3   5    16879.81    17378.12    338.16 o 
 -16   3   5      155.46      184.63    178.90 o 
 -15   3   5      796.19      858.08    154.00 o 
 -14   3   5    10819.75    11057.32    220.46 o 
 -13   3   5    29061.41    29914.42    407.82 o 
 -12   3   5     7709.23     7932.04    158.36 o 
 -11   3   5     2243.69     2308.04     74.31 o 
 -10   3   5       52.23       48.78     57.61 o 
  -9   3   5    48915.21    51571.66    271.10 o 
  -8   3   5    33455.54    35085.91    376.00 o 
  -7   3   5      976.39     1008.16     63.16 o 
  -6   3   5     8929.57     8841.44    146.45 o 
  -5   3   5     8048.75     7987.93     87.53 o 
  -4   3   5    49504.23    51345.40    360.45 o 
  -3   3   5    10064.91    10492.88    105.82 o 
  -2   3   5     5883.50     5935.92     78.14 o 
  -1   3   5      404.01      396.81     32.85 o 
   0   3   5       94.83      100.51     32.58 o 
   1   3   5       25.11       40.33     19.51 o 
   2   3   5    25736.47    26417.64    146.27 o 
   3   3   5    10979.03    10597.29     87.49 o 
   4   3   5    15045.61    15465.20    150.36 o 
   5   3   5    12435.63    12274.58    135.02 o 
   6   3   5    17364.53    17295.21    295.68 o 
   7   3   5    10966.15    11211.90    137.45 o 
   8   3   5    13807.90    14819.82    316.61 o 
   9   3   5      509.00      474.85     78.31 o 
  10   3   5    16935.57    16903.28    240.13 o 
  11   3   5     3137.91     2869.61    122.89 o 
  12   3   5    28073.16    28306.63    291.32 o 
  13   3   5    15068.07    14725.76    257.17 o 
  14   3   5     5830.50     5304.38    250.27 o 
  15   3   5     4781.58     4620.41    240.26 o 
  16   3   5     1178.77      943.78    265.15 o 
  17   3   5     3110.29     3034.35    243.62 o 
  18   3   5    11474.52    11284.44    337.90 o 
  19   3   5    11802.65    12835.63    359.54 o 
  20   3   5      232.96      249.19    359.17 o 
  21   3   5     1744.81     1658.97    413.67 o 
  22   3   5      126.68       53.61    144.27 o 
 -23   4   5     4513.29     4600.12   1505.81 o 
 -22   4   5      521.17      430.44    433.28 o 
 -21   4   5     6356.53     6689.95    365.78 o 
 -20   4   5     5147.46     5054.68    318.81 o 
 -19   4   5     3787.70     3384.35    310.40 o 
 -18   4   5     3097.02     2705.98    234.94 o 
 -17   4   5      639.34      495.05    210.19 o 
 -16   4   5    10934.77    10641.12    287.36 o 
 -15   4   5      440.71      494.64    176.71 o 
 -14   4   5      790.44      857.41    154.80 o 
 -13   4   5     1731.45     1619.28    119.05 o 
 -12   4   5     1430.62     1225.66     88.77 o 
 -11   4   5    17231.72    18042.29    241.58 o 
 -10   4   5    26869.89    26850.64    296.14 o 
  -9   4   5      270.44      319.74     85.34 o 
  -8   4   5      549.78      461.82     53.16 o 
  -7   4   5    31808.87    32980.39    281.87 o 
  -6   4   5     1515.33     1335.52     79.16 o 
  -5   4   5    15828.38    16228.28    159.69 o 
  -4   4   5     9733.66     9574.89    159.35 o 
  -3   4   5      135.35      243.75     66.30 o 
  -2   4   5     2798.93     2814.40     65.66 o 
  -1   4   5     1603.30     1366.51     59.65 o 
   0   4   5    40617.17    42279.83    283.48 o 
   1   4   5     9722.63    10014.77    124.81 o 
   2   4   5      115.00      172.34     60.16 o 
   3   4   5     9520.75     9294.16    159.02 o 
   4   4   5      258.94      250.70     76.17 o 
   5   4   5     5083.39     5042.08    213.58 o 
   6   4   5     7940.70     7983.80    140.50 o 
   7   4   5    13241.94    12969.20    293.92 o 
   8   4   5       67.43       78.65     79.25 o 
   9   4   5     5049.63     4990.47    135.24 o 
  10   4   5     1719.43     1505.26    132.26 o 
  11   4   5    63280.32    63350.23    856.03 o 
  12   4   5     1881.99     1639.42    174.77 o 
  13   4   5     4853.22     4364.14    187.74 o 
  14   4   5       40.16       42.82    182.01 o 
  15   4   5      319.20      314.31    288.10 o 
  16   4   5     5337.15     5161.04    235.90 o 
  17   4   5    10543.29    10421.40    299.05 o 
  18   4   5      150.00      308.71    358.15 o 
  19   4   5     1488.92     1434.99    395.60 o 
  20   4   5       15.37      -17.63    433.71 o 
  21   4   5     3809.70     3495.65    460.35 o 
 -22   5   5     2456.07     2081.09    591.99 o 
 -21   5   5     3402.38     3403.94    460.07 o 
 -20   5   5        3.93       79.91    260.19 o 
 -19   5   5     2148.68     1625.57    358.08 o 
 -18   5   5       85.53       -5.14    387.31 o 
 -17   5   5     1131.12     1123.07    297.00 o 
 -16   5   5        1.76       60.26    169.18 o 
 -15   5   5     1064.78      890.37    200.82 o 
 -14   5   5       37.62      123.19    192.13 o 
 -13   5   5     8952.30     8858.45    257.70 o 
 -12   5   5    12331.57    12134.10    235.18 o 
 -11   5   5      202.04       84.93     72.07 o 
 -10   5   5     2080.99     1890.37    119.28 o 
  -9   5   5       38.69       43.44    129.31 o 
  -8   5   5     9529.09     9237.37    196.81 o 
  -7   5   5     2705.10     2625.54     87.70 o 
  -6   5   5    15278.43    15366.99    248.60 o 
  -5   5   5     8780.94     8896.50    149.42 o 
  -4   5   5    45694.05    47532.14    730.98 o 
  -3   5   5     2086.70     2231.44     85.48 o 
  -2   5   5     1738.25     1573.61     84.78 o 
  -1   5   5     5571.79     5611.77     94.01 o 
   0   5   5      139.17       94.68     55.01 o 
   1   5   5     2684.26     2473.27    117.71 o 
   2   5   5    15702.13    16436.71    206.10 o 
   3   5   5      210.81      150.18     95.61 o 
   4   5   5    20043.35    20924.74    199.40 o 
   5   5   5        0.95       57.92     93.78 o 
   6   5   5    28322.98    27512.83    269.70 o 
   7   5   5     1148.95     1079.65    105.40 o 
   8   5   5      496.53      376.66    104.46 o 
   9   5   5      162.75       88.33    135.38 o 
  10   5   5    12568.75    12732.18    254.69 o 
  11   5   5      833.66      626.93    189.06 o 
  12   5   5      633.01      554.46    208.72 o 
  13   5   5      839.43      788.58    229.01 o 
  14   5   5     2493.97     2134.91    253.68 o 
  15   5   5      264.92      388.19    306.97 o 
  16   5   5      447.26      298.87    299.85 o 
  17   5   5     1026.93      955.36    321.74 o 
  18   5   5      223.01      286.95    379.23 o 
  19   5   5      396.62      177.01    411.73 o 
  20   5   5      287.67      195.68    521.07 o 
 -20   6   5     3645.57     3563.10    486.37 o 
 -19   6   5       10.43     -107.31    183.21 o 
 -18   6   5        0.71     -161.12    302.06 o 
 -17   6   5     4559.04     4944.38    342.17 o 
 -16   6   5       87.51      161.81    407.56 o 
 -15   6   5    11219.68    10741.74    328.33 o 
 -14   6   5       15.98      -88.98    275.25 o 
 -13   6   5     4880.28     4139.74    273.11 o 
 -12   6   5     1458.37     1196.70    254.89 o 
 -11   6   5     1158.89      979.13    224.63 o 
 -10   6   5     9798.72     9327.60    395.11 o 
  -9   6   5     2746.83     2622.01    217.32 o 
  -8   6   5     8003.30     8016.32    223.78 o 
  -7   6   5      457.65      457.69    157.32 o 
  -6   6   5     3600.88     3355.43    152.04 o 
  -5   6   5     6588.59     6390.52    189.50 o 
  -4   6   5     4169.48     4101.21    124.98 o 
  -3   6   5    15091.98    15845.94    359.17 o 
  -2   6   5     8066.04     8112.77    148.77 o 
  -1   6   5     2099.60     2003.98    117.33 o 
   0   6   5     1906.68     1719.07    117.06 o 
   1   6   5     1422.11     1524.30    105.62 o 
   2   6   5        0.28       26.32     28.05 o 
   3   6   5      167.47      180.35    110.80 o 
   4   6   5      118.59       56.29     47.84 o 
   5   6   5      165.88      120.05     48.64 o 
   6   6   5      742.03      658.19     84.81 o 
   7   6   5    10115.76     9802.03    179.94 o 
   8   6   5      303.51      246.30    145.76 o 
   9   6   5      169.24      107.50    157.80 o 
  10   6   5     8811.27     8445.18    207.09 o 
  11   6   5       62.36       16.02     41.68 o 
  12   6   5     8747.97     8601.87    274.88 o 
  13   6   5     1582.00     1617.19    284.32 o 
  14   6   5     9624.10    10037.62    313.29 o 
  15   6   5      171.22      282.28    333.34 o 
  16   6   5     1507.78     1240.78    372.56 o 
  17   6   5     8642.73     8595.77    418.75 o 
  18   6   5       16.29      -32.73    123.87 o 
  19   6   5      581.54      627.58    639.46 o 
 -19   7   5      644.94      604.12    538.83 o 
 -18   7   5        1.48      -31.49    391.84 o 
 -17   7   5     6209.83     6364.27    463.81 o 
 -16   7   5     2966.03     2504.36    422.32 o 
 -15   7   5     1276.11      987.17    384.43 o 
 -14   7   5     1740.69     1597.48    339.68 o 
 -13   7   5     6159.52     6135.40    310.53 o 
 -12   7   5     3361.66     3389.55    441.18 o 
 -11   7   5     2391.64     2221.23    241.73 o 
 -10   7   5       14.06      118.93    258.76 o 
  -9   7   5    12248.72    13400.65    345.96 o 
  -8   7   5        7.55      -21.52     97.42 o 
  -7   7   5     3251.48     2904.06    190.33 o 
  -6   7   5    14700.25    14330.33    425.34 o 
  -5   7   5     1868.27     1562.40    240.69 o 
  -4   7   5    31583.68    33320.19    419.57 o 
  -3   7   5     3247.38     3169.61    184.99 o 
  -2   7   5     8486.82     8676.73    342.48 o 
  -1   7   5      252.14      251.29    156.45 o 
   0   7   5    19288.80    20065.69    351.72 o 
   1   7   5     1743.69     1823.57    142.93 o 
   2   7   5     1569.14     1640.49    147.95 o 
   3   7   5     1125.00      952.62    149.12 o 
   4   7   5     5237.34     5218.52    190.97 o 
   5   7   5     9695.36     9778.61    238.75 o 
   6   7   5      152.61       89.80    116.02 o 
   7   7   5     2034.21     1730.92    168.32 o 
   8   7   5      748.08      729.41    189.56 o 
   9   7   5       14.23       43.54    104.82 o 
  10   7   5    22401.78    23092.94    567.14 o 
  11   7   5     3392.37     3340.00    281.60 o 
  12   7   5    12899.45    12794.46    687.27 o 
  13   7   5     6184.82     6238.02    335.73 o 
  14   7   5       88.17      -30.25    125.02 o 
  15   7   5     1687.72     1823.46    399.25 o 
  16   7   5     1463.05     1470.13    460.74 o 
  17   7   5     2513.44     2307.61    601.97 o 
 -17   8   5      132.34     -139.20    464.83 o 
 -16   8   5    18575.71    19756.45    619.38 o 
 -15   8   5     2776.78     2930.19    455.54 o 
 -14   8   5      163.40      156.80    367.70 o 
 -13   8   5     3586.58     3354.13    317.55 o 
 -12   8   5     1924.98     1782.75    336.84 o 
 -11   8   5    16646.60    16665.12    597.84 o 
 -10   8   5    15675.62    15052.04    369.67 o 
  -9   8   5     1462.87     1211.31    291.17 o 
  -8   8   5     1184.95     1116.39    277.17 o 
  -7   8   5     3510.88     3494.27    253.51 o 
  -6   8   5     8402.29     7932.51    456.46 o 
  -5   8   5    15065.04    14926.44    419.85 o 
  -4   8   5      498.23      299.62    251.98 o 
  -3   8   5      740.22      791.15    205.76 o 
  -2   8   5     1447.76     1336.71    204.03 o 
  -1   8   5      468.79      349.83    201.90 o 
   0   8   5     9173.96     9509.21    223.36 o 
   1   8   5     4769.77     4869.92    194.29 o 
   2   8   5       76.09       36.02    118.48 o 
   3   8   5     3560.52     3239.25    196.97 o 
   4   8   5        3.26       18.06    189.77 o 
   5   8   5      716.05      578.10    249.47 o 
   6   8   5     6019.72     5697.93    295.85 o 
   7   8   5      829.41      625.81    316.65 o 
   8   8   5      216.30      240.97    287.33 o 
   9   8   5      101.91      -37.94    165.66 o 
  10   8   5     1938.67     1724.19    327.78 o 
  11   8   5    43054.70    46863.45    658.25 o 
  12   8   5     2800.48     2860.44    357.48 o 
  13   8   5     1547.81     1409.49    419.14 o 
  14   8   5     2439.60     2334.12    454.56 o 
  15   8   5     2504.90     2727.57    500.47 o 
 -15   9   5       19.80      -98.66    577.71 o 
 -14   9   5        0.05       -7.77    438.06 o 
 -13   9   5     7655.99     8412.73    500.87 o 
 -12   9   5    10003.00    10822.15    450.86 o 
 -11   9   5       12.65      -43.85    154.12 o 
 -10   9   5     1563.13     1442.53    383.19 o 
  -9   9   5       31.66       -8.53    358.09 o 
  -8   9   5       62.68       58.83    517.52 o 
  -7   9   5     2611.52     2505.44    402.44 o 
  -6   9   5     3014.13     2847.14    396.99 o 
  -5   9   5     1386.82     1178.27    314.71 o 
  -4   9   5     5641.56     6113.61    377.92 o 
  -3   9   5      698.89      476.56    309.74 o 
  -2   9   5     3789.19     3967.21    310.18 o 
  -1   9   5     4187.26     4094.21    305.18 o 
   0   9   5        2.34      -11.65    133.92 o 
   1   9   5      604.02      472.12    304.88 o 
   2   9   5      424.32       25.25    166.77 o 
   3   9   5      821.45      950.62    493.86 o 
   4   9   5     4726.72     4979.25    410.67 o 
   5   9   5       53.30     -101.25    394.46 o 
   6   9   5     1437.80     1103.22    547.32 o 
   7   9   5      446.29      446.04    478.33 o 
   8   9   5      260.12       49.71    274.02 o 
   9   9   5    11098.04    11766.52    462.66 o 
  10   9   5    12140.20    13244.60    493.00 o 
  11   9   5      678.56      629.40    550.03 o 
  12   9   5     2038.14     2146.58    539.68 o 
  13   9   5      135.74      144.03    567.82 o 
 -11  10   5     1859.60     1899.65    723.55 o 
 -10  10   5      882.60      442.97    748.39 o 
  -9  10   5      181.52      229.02    683.60 o 
  -8  10   5     7869.98     7659.06    430.28 o 
  -7  10   5      190.66      158.98    396.99 o 
  -6  10   5     3766.55     3798.00    400.62 o 
  -5  10   5       93.73       13.35    388.99 o 
  -4  10   5      683.30      448.97    407.56 o 
  -3  10   5     1529.68     1518.30    398.50 o 
  -2  10   5       20.59      -90.65    270.88 o 
  -1  10   5     5030.88     5535.38    389.36 o 
   0  10   5        2.88        1.28    110.06 o 
   1  10   5     3250.15     3161.48    575.07 o 
   2  10   5     9977.24     9946.70    579.95 o 
   3  10   5     1064.47      824.50    509.53 o 
   4  10   5     8225.93     8294.01    876.06 o 
   5  10   5     2403.60     2228.03    649.38 o 
   6  10   5       27.05      -40.53    686.18 o 
   7  10   5       40.73      131.76    709.25 o 
   8  10   5     4093.65     4506.63   1057.21 o 
   9  10   5        1.31       31.46   1112.05 o 
  10  10   5     5100.02     5228.52   1178.57 o 
  -6  11   5     2896.24     3408.95    735.24 o 
  -5  11   5       99.53      -27.87    632.89 o 
  -4  11   5    11573.07    12394.14   1028.89 o 
  -3  11   5     1422.50     1466.82    776.92 o 
  -2  11   5     7611.74     7684.09    659.50 o 
  -1  11   5     1035.03     1119.24   1047.32 o 
   0  11   5     9564.24    10634.14   1078.79 o 
   1  11   5     2545.22     2154.00    776.87 o 
   2  11   5      347.38      434.21   1032.04 o 
   3  11   5    11940.55    13479.44   1059.01 o 
   4  11   5      189.42      197.78   1168.69 o 
 -24   0   6     2681.02     3000.82    890.00 o 
 -23   0   6     1169.26     1362.99    508.65 o 
 -22   0   6    11952.16    12682.87    415.73 o 
 -21   0   6     4635.39     5092.09    492.43 o 
 -20   0   6    28883.49    31851.34    745.19 o 
 -19   0   6    15797.53    16642.09    511.30 o 
 -18   0   6     2568.97     2360.89    255.12 o 
 -17   0   6      964.64     1155.19    318.97 o 
 -16   0   6    15508.43    15580.98    442.60 o 
 -15   0   6    35623.80    36290.35    624.90 o 
 -14   0   6    39843.29    41107.21    351.34 o 
 -13   0   6     2476.92     2237.04    194.60 o 
 -12   0   6     3260.85     3425.18    161.17 o 
 -11   0   6    14951.54    15448.22    351.95 o 
 -10   0   6    52443.42    54115.48    824.00 o 
  -9   0   6   139724.56   138648.89   1173.72 o 
  -8   0   6    18645.37    20085.23    167.96 o 
  -7   0   6    75762.73    76082.23    321.55 o 
  -6   0   6    20690.06    22090.23    260.12 o 
  -5   0   6    64635.99    66320.26    818.53 o 
  -4   0   6    75549.26    77706.08    581.09 o 
  -3   0   6    65087.89    62693.83    637.42 o 
  -2   0   6    33775.84    34554.93    270.16 o 
  -1   0   6      966.51     1059.66     48.74 o 
   0   0   6    36524.07    36084.36    368.99 o 
   1   0   6    29218.89    27986.01    161.36 o 
   2   0   6    61048.59    58557.57    603.06 o 
   3   0   6    35517.88    35238.12    191.61 o 
   4   0   6     2131.04     1972.48     58.46 o 
   5   0   6    89800.84    86136.71   1116.11 o 
   6   0   6    11606.46    11491.36    114.25 o 
   7   0   6   188529.66   183217.20   1778.04 o 
   8   0   6    13876.77    13483.01    251.46 o 
   9   0   6     1490.70     1548.32     88.88 o 
  10   0   6     1503.86     1375.89     74.34 o 
  11   0   6    15871.88    15830.74    480.89 o 
  12   0   6    58589.58    59274.87    427.02 o 
  13   0   6    45671.32    46625.37    384.19 o 
  14   0   6     5006.87     4708.40    143.22 o 
  15   0   6     5341.08     5356.02    206.92 o 
  16   0   6     4608.95     4209.09    280.92 o 
  17   0   6     9704.37     9967.37    332.17 o 
  18   0   6    25395.60    26977.50    529.09 o 
  19   0   6      817.18     1204.64    692.22 o 
  20   0   6    19011.73    18356.45    935.85 o 
  21   0   6      414.43      532.20    910.68 o 
  22   0   6      142.52       27.35    237.45 o 
 -24   1   6     2715.14     2787.82    646.61 o 
 -23   1   6      943.76     1142.83    572.73 o 
 -22   1   6      289.56      265.99    335.06 o 
 -21   1   6    14670.55    14878.36    272.77 o 
 -20   1   6     4489.61     4065.04    218.45 o 
 -19   1   6     5745.26     5280.00    193.09 o 
 -18   1   6        7.76        6.83     84.85 o 
 -17   1   6      365.65      320.93     99.11 o 
 -16   1   6    22110.40    23526.02    443.12 o 
 -15   1   6     6579.73     6353.13    215.49 o 
 -14   1   6    13666.61    13686.57    336.89 o 
 -13   1   6    11781.89    12093.21    223.14 o 
 -12   1   6      252.45      166.56     72.05 o 
 -11   1   6    15059.68    15103.32    166.66 o 
 -10   1   6    14687.18    15076.42    136.89 o 
  -9   1   6      390.76      452.46     37.46 o 
  -8   1   6    32869.43    34522.45    179.60 o 
  -7   1   6    20277.93    21067.78    137.19 o 
  -6   1   6     6345.70     6411.96     65.46 o 
  -5   1   6     5772.68     5599.25     70.29 o 
  -4   1   6     9674.61     9900.38     89.01 o 
  -3   1   6    93928.82    94423.81    310.24 o 
  -2   1   6     1729.85     2164.62     80.74 o 
  -1   1   6     5119.81     5420.86    147.01 o 
   0   1   6      172.98      244.92     33.85 o 
   1   1   6    96076.59    93800.00    404.29 o 
   2   1   6     5315.37     5328.37     46.86 o 
   3   1   6       35.03       61.80     14.07 o 
   4   1   6      943.75      899.14     31.16 o 
   5   1   6     4915.51     4960.11     73.26 o 
   6   1   6    79274.63    79999.23    583.63 o 
   7   1   6        1.46       75.58     44.64 o 
   8   1   6    39704.97    39937.60    236.16 o 
   9   1   6     5286.36     5005.97     58.51 o 
  10   1   6      852.94      833.69     45.90 o 
  11   1   6    45205.07    45724.23    265.16 o 
  12   1   6    17519.55    17854.94    278.84 o 
  13   1   6     5850.76     5473.39     92.63 o 
  14   1   6    21083.55    21531.76    255.53 o 
  15   1   6       21.08       -8.44     91.04 o 
  16   1   6     1288.08      927.79    204.01 o 
  17   1   6     2211.62     2141.78    232.76 o 
  18   1   6     2259.01     1959.24    278.83 o 
  19   1   6    12586.79    12822.58    452.13 o 
  20   1   6     1024.12     1108.57    407.14 o 
  21   1   6     1669.56     1535.92    440.23 o 
  22   1   6     2714.28     2492.02    469.80 o 
 -24   2   6     1159.04     1274.70    564.59 o 
 -23   2   6     3870.74     4364.90    482.64 o 
 -22   2   6       39.00       44.79    147.79 o 
 -21   2   6      166.32      230.23    303.98 o 
 -20   2   6     1892.41     1827.93    255.49 o 
 -19   2   6      144.94      165.78    238.10 o 
 -18   2   6     3617.94     3376.50    204.89 o 
 -17   2   6     2544.97     2327.06    136.97 o 
 -16   2   6     5119.41     4719.53    135.54 o 
 -15   2   6     3666.70     3576.35    123.32 o 
 -14   2   6     1083.06      893.20    110.05 o 
 -13   2   6     6959.31     6341.08    171.16 o 
 -12   2   6     1616.59     1525.65     87.94 o 
 -11   2   6      839.47      864.77     92.78 o 
 -10   2   6       42.68       94.67     67.70 o 
  -9   2   6     3834.03     3863.85     88.95 o 
  -8   2   6     5992.54     6292.94     95.61 o 
  -7   2   6     5097.79     5467.93     78.58 o 
  -6   2   6     3193.60     3348.51     66.91 o 
  -5   2   6    16056.33    17020.73    125.45 o 
  -4   2   6      305.69      340.05     44.51 o 
  -3   2   6      348.91      415.63     32.04 o 
  -2   2   6     7990.82     8590.55     70.40 o 
  -1   2   6    18639.93    19649.94    121.57 o 
   0   2   6       18.17      116.46     23.58 o 
   1   2   6    75038.38    76583.23    315.64 o 
   2   2   6     2622.41     2636.25     44.56 o 
   3   2   6    10096.22    10408.26     90.98 o 
   4   2   6     8428.09     8174.16     86.81 o 
   5   2   6     4086.01     4104.38     59.92 o 
   6   2   6     5552.14     5952.22    109.92 o 
   7   2   6     3732.23     3887.41     73.54 o 
   8   2   6      236.06      194.77     58.49 o 
   9   2   6      123.71      103.74     42.88 o 
  10   2   6       73.65      113.50     49.68 o 
  11   2   6    12062.65    11936.95    197.14 o 
  12   2   6     3568.19     3215.50     72.22 o 
  13   2   6     6454.90     6289.05    123.23 o 
  14   2   6      443.83      463.44    135.19 o 
  15   2   6      553.25      491.00    150.73 o 
  16   2   6     1573.82     1244.87    193.67 o 
  17   2   6     1492.03     1432.84    254.46 o 
  18   2   6       83.45       69.69     97.27 o 
  19   2   6        9.07      -49.79    280.06 o 
  20   2   6      430.80      163.26    103.79 o 
  21   2   6     1960.55     1970.70    438.28 o 
  22   2   6     3278.51     3188.62    488.50 o 
 -23   3   6       17.87      -51.29    448.28 o 
 -22   3   6      408.47      551.47    417.15 o 
 -21   3   6     4743.56     4569.85    353.58 o 
 -20   3   6     1574.87     1530.13    330.97 o 
 -19   3   6       64.15       60.17    222.42 o 
 -18   3   6        0.66      166.47    236.01 o 
 -17   3   6     5802.16     5208.95    189.35 o 
 -16   3   6      815.44      625.04    167.41 o 
 -15   3   6    24329.79    25820.92    697.85 o 
 -14   3   6    19158.78    19649.63    295.49 o 
 -13   3   6    22022.81    22498.38    436.72 o 
 -12   3   6    13753.47    14006.88    276.12 o 
 -11   3   6     1695.39     1543.84     71.49 o 
 -10   3   6    20001.64    20829.42    198.65 o 
  -9   3   6     1711.00     1690.28     60.04 o 
  -8   3   6    12393.98    12742.57    231.68 o 
  -7   3   6      411.15      450.66     63.23 o 
  -6   3   6    14678.31    14368.47    238.69 o 
  -5   3   6    15826.09    16006.53    147.03 o 
  -4   3   6     9214.10     9821.16     91.30 o 
  -3   3   6    46950.39    48073.65    341.81 o 
  -2   3   6     4555.81     4487.79     73.36 o 
  -1   3   6    27790.10    28641.25    138.57 o 
   0   3   6       86.68       85.99     39.53 o 
   1   3   6    79685.78    79880.81    612.14 o 
   2   3   6      584.58      512.67     32.72 o 
   3   3   6    28341.52    28944.49    191.81 o 
   4   3   6     5696.44     5488.33     85.13 o 
   5   3   6     4769.30     4796.25     91.24 o 
   6   3   6     6299.47     5824.51     74.04 o 
   7   3   6     2706.98     2604.42     97.09 o 
   8   3   6     9367.37     9383.18    276.96 o 
   9   3   6     1991.87     1779.87     81.80 o 
  10   3   6     4461.25     4308.20    120.12 o 
  11   3   6     8052.36     7891.34    147.75 o 
  12   3   6    21033.88    21139.57    282.10 o 
  13   3   6    10421.20     9954.94    253.55 o 
  14   3   6     8897.63     9058.03    249.25 o 
  15   3   6    11275.68    11261.60    272.94 o 
  16   3   6     7209.63     7593.26    327.09 o 
  17   3   6     1695.64     1721.65    289.24 o 
  18   3   6       46.46      -33.10    241.16 o 
  19   3   6    13958.27    14300.03    380.22 o 
  20   3   6        5.81       33.61     83.70 o 
  21   3   6      362.20      274.90    425.00 o 
 -23   4   6      432.41      506.51    418.58 o 
 -22   4   6     5618.48     5785.18    462.26 o 
 -21   4   6     3282.54     3250.29    356.99 o 
 -20   4   6     6961.42     5966.15    353.18 o 
 -19   4   6     5370.43     5222.97    318.44 o 
 -18   4   6     1712.58     1353.61    269.99 o 
 -17   4   6      541.59      619.10    219.20 o 
 -16   4   6     2088.84     2014.64    190.69 o 
 -15   4   6    32010.26    33517.00    858.49 o 
 -14   4   6    24513.48    24602.16    688.01 o 
 -13   4   6     7010.68     7212.18    330.39 o 
 -12   4   6      443.36      462.75    112.52 o 
 -11   4   6    10768.50    10950.75    143.69 o 
 -10   4   6     7974.09     7815.45    137.18 o 
  -9   4   6    45210.75    46119.17    793.39 o 
  -8   4   6     1310.31     1304.65     70.01 o 
  -7   4   6    27244.48    28494.65    385.01 o 
  -6   4   6       91.18      130.43     72.42 o 
  -5   4   6    12704.36    13217.57    170.03 o 
  -4   4   6    26443.19    28482.30    267.20 o 
  -3   4   6     5311.28     4753.78    109.41 o 
  -2   4   6     7987.22     8134.06    117.99 o 
  -1   4   6     6142.01     6410.71     76.87 o 
   0   4   6    15931.41    16145.33    196.47 o 
   1   4   6     8499.59     8379.94    105.29 o 
   2   4   6    18988.91    18508.54    262.08 o 
   3   4   6     7307.07     6554.04    386.26 o 
   4   4   6        4.27        4.93     33.70 o 
   5   4   6    90259.94    89820.46    953.98 o 
   6   4   6       34.13       17.37     14.54 o 
   7   4   6    52007.09    54752.25    650.44 o 
   8   4   6     2769.03     2810.84     82.91 o 
   9   4   6     3693.39     3694.03    148.28 o 
  10   4   6        1.98      -60.82     88.53 o 
  11   4   6        4.15       59.17    154.76 o 
  12   4   6    25507.96    25463.04    575.06 o 
  13   4   6    16987.35    16275.10    307.40 o 
  14   4   6      381.32      389.88    214.53 o 
  15   4   6      528.58      427.46    225.54 o 
  16   4   6     2361.46     2210.18    252.71 o 
  17   4   6     1095.03      945.44    332.06 o 
  18   4   6    11927.22    12701.82    455.52 o 
  19   4   6      727.64      762.49    413.17 o 
  20   4   6    11841.20    11735.85    582.23 o 
  21   4   6      522.96      426.79    485.75 o 
 -22   5   6      813.48      795.95    517.61 o 
 -21   5   6     8139.08     9007.41    433.42 o 
 -20   5   6     3006.14     3132.94    371.43 o 
 -19   5   6     1446.18     1398.99    357.65 o 
 -18   5   6      146.31       46.79    242.87 o 
 -17   5   6     2282.35     2260.21    292.74 o 
 -16   5   6    31475.16    32246.04    625.44 o 
 -15   5   6      389.94      326.70    187.50 o 
 -14   5   6     8218.64     8389.76    207.84 o 
 -13   5   6      521.46      439.77    166.36 o 
 -12   5   6      878.05      801.29    162.26 o 
 -11   5   6    45578.49    46968.77    435.07 o 
 -10   5   6    12080.08    12141.98    280.91 o 
  -9   5   6     7575.68     7789.94    259.24 o 
  -8   5   6     1321.20     1192.67    121.46 o 
  -7   5   6     6266.75     6244.57    113.57 o 
  -6   5   6     3184.79     3313.68    102.25 o 
  -5   5   6      156.50      181.78     99.85 o 
  -4   5   6      156.44      162.84    110.58 o 
  -3   5   6     2626.26     2566.29     95.60 o 
  -2   5   6    16963.59    17288.94    160.61 o 
  -1   5   6     1081.31      927.98     72.38 o 
   0   5   6    11782.88    11533.68    226.70 o 
   1   5   6     5678.33     5648.21    110.25 o 
   2   5   6     2417.72     2204.96     85.15 o 
   3   5   6       16.95      104.39     99.31 o 
   4   5   6     2030.59     1961.55    110.56 o 
   5   5   6    14911.55    14906.35    196.69 o 
   6   5   6    35456.70    35770.50    330.38 o 
   7   5   6      106.71       49.48     70.22 o 
   8   5   6    30086.18    29892.53    378.49 o 
   9   5   6       16.84       20.12     94.70 o 
  10   5   6     2539.07     2302.20    153.69 o 
  11   5   6    23143.23    23241.43    348.94 o 
  12   5   6        2.33      -33.53    141.80 o 
  13   5   6    10763.20    10640.08    338.05 o 
  14   5   6     8714.90     8564.68    386.39 o 
  15   5   6     5184.60     4851.39    299.05 o 
  16   5   6    10002.74     9714.80    316.01 o 
  17   5   6      387.45      470.31    373.76 o 
  18   5   6     8306.58     8438.28    470.46 o 
  19   5   6     1025.65      793.65    443.59 o 
  20   5   6      107.86     -101.55    410.90 o 
 -20   6   6      280.02      326.25    464.82 o 
 -19   6   6     1404.64      866.18    416.31 o 
 -18   6   6    11286.82    11334.28    346.32 o 
 -17   6   6     9755.54     9272.30    423.31 o 
 -16   6   6     7346.50     7012.63    318.12 o 
 -15   6   6     4260.99     4170.83    294.73 o 
 -14   6   6      638.25      537.22    307.82 o 
 -13   6   6     8396.47     8532.97    321.28 o 
 -12   6   6      922.71      923.85    242.10 o 
 -11   6   6     7324.14     7244.63    263.36 o 
 -10   6   6     2245.39     2106.81    223.00 o 
  -9   6   6     8308.75     7681.81    267.17 o 
  -8   6   6     1483.66     1374.55    172.18 o 
  -7   6   6     7488.46     7680.79    182.24 o 
  -6   6   6      541.11      492.00    124.66 o 
  -5   6   6    21349.91    21534.98    255.15 o 
  -4   6   6     3541.49     3159.38    128.12 o 
  -3   6   6        1.02       20.45     88.59 o 
  -2   6   6      519.14      349.01    114.76 o 
  -1   6   6    17408.74    17639.31    217.39 o 
   0   6   6     9818.12     9895.98    166.39 o 
   1   6   6    20281.96    21155.12    223.88 o 
   2   6   6    15787.16    15795.36    284.74 o 
   3   6   6     7062.07     7270.32    153.62 o 
   4   6   6    26859.26    27317.51    275.36 o 
   5   6   6     8487.70     8519.99    139.71 o 
   6   6   6    19153.89    19298.55    274.87 o 
   7   6   6     1058.59      997.98     68.86 o 
   8   6   6      413.42      353.45    104.05 o 
   9   6   6    11944.42    11962.91    240.00 o 
  10   6   6     1463.22     1306.29    158.05 o 
  11   6   6     8878.89     9082.45    257.67 o 
  12   6   6     1421.37     1331.42    236.64 o 
  13   6   6     5292.28     5484.20    285.30 o 
  14   6   6     3547.52     3693.57    333.86 o 
  15   6   6     2640.38     2674.76    341.10 o 
  16   6   6     5590.32     6278.52    370.02 o 
  17   6   6     6610.74     7206.95    497.63 o 
  18   6   6      273.96      174.28    283.53 o 
 -19   7   6      940.68      414.63    281.07 o 
 -18   7   6       45.39      -65.16    425.05 o 
 -17   7   6    17748.22    18891.68    851.65 o 
 -16   7   6     5638.62     5516.75    407.05 o 
 -15   7   6     2219.52     1900.76    373.75 o 
 -14   7   6     4533.33     4136.19    372.36 o 
 -13   7   6     7555.05     7600.30    336.53 o 
 -12   7   6    10602.15    11204.87    347.27 o 
 -11   7   6     4218.13     4135.18    245.61 o 
 -10   7   6     6570.79     6215.05    326.66 o 
  -9   7   6     1133.26     1018.05    217.09 o 
  -8   7   6      218.34       63.81    133.93 o 
  -7   7   6    26011.08    26775.04    708.47 o 
  -6   7   6    29670.18    31404.91    532.86 o 
  -5   7   6      250.12      262.93    253.31 o 
  -4   7   6        8.76       -0.81    129.63 o 
  -3   7   6    16030.05    16669.99    335.79 o 
  -2   7   6       98.15       71.08    155.76 o 
  -1   7   6    15933.67    17237.68    241.80 o 
   0   7   6      217.00      263.22    138.33 o 
   1   7   6    22170.80    22180.20    402.44 o 
   2   7   6     1986.40     1795.93    151.75 o 
   3   7   6     7563.24     7544.86    207.32 o 
   4   7   6    13150.84    13511.60    230.45 o 
   5   7   6    11973.11    11621.16    214.50 o 
   6   7   6      256.64      141.83    118.04 o 
   7   7   6     7734.45     7511.07    170.29 o 
   8   7   6      332.66      347.69    211.93 o 
   9   7   6     3947.09     3733.23    225.93 o 
  10   7   6     4401.96     4097.35    270.49 o 
  11   7   6      145.78      -48.10     95.43 o 
  12   7   6     4174.04     4409.26    303.64 o 
  13   7   6       35.44      -25.94    202.82 o 
  14   7   6      499.78      334.99    385.64 o 
  15   7   6     9747.11     9363.77    410.77 o 
  16   7   6     8032.91     8760.30    431.14 o 
  17   7   6     4116.91     3920.06    617.23 o 
 -17   8   6      110.36      296.98    490.71 o 
 -16   8   6      651.98      395.55    541.03 o 
 -15   8   6     3474.46     2942.78    406.56 o 
 -14   8   6      272.49      197.89    360.64 o 
 -13   8   6     5153.31     4992.75    338.05 o 
 -12   8   6      815.05      732.66    304.37 o 
 -11   8   6     6636.65     6584.86    303.68 o 
 -10   8   6     1559.34     1225.70    277.63 o 
  -9   8   6     2625.37     2448.11    287.60 o 
  -8   8   6    12656.33    12947.59    521.52 o 
  -7   8   6     1152.04      933.11    273.96 o 
  -6   8   6     5602.35     5001.07    496.04 o 
  -5   8   6       11.26      -50.38    194.51 o 
  -4   8   6        3.59     -114.46    270.25 o 
  -3   8   6       12.71       -4.19    172.43 o 
  -2   8   6     5788.87     6038.80    250.79 o 
  -1   8   6        2.35      -74.49    106.13 o 
   0   8   6    12301.54    12606.80    245.41 o 
   1   8   6      747.82      669.96    192.54 o 
   2   8   6     2186.70     2032.78    194.29 o 
   3   8   6     6552.39     6366.07    234.87 o 
   4   8   6     2767.67     2415.97    221.31 o 
   5   8   6     8096.88     7476.53    434.94 o 
   6   8   6      564.02      516.27    282.63 o 
   7   8   6     1945.83     2034.13    302.66 o 
   8   8   6     4596.57     4480.52    273.69 o 
   9   8   6      573.92      479.96    313.54 o 
  10   8   6     2731.41     2780.14    343.98 o 
  11   8   6      320.48      573.83    375.84 o 
  12   8   6      419.53      196.19    344.38 o 
  13   8   6       59.35       28.40    208.50 o 
  14   8   6      333.17      556.36    445.91 o 
  15   8   6      232.94      328.45    502.97 o 
 -15   9   6        1.05      106.21    573.12 o 
 -14   9   6     2935.95     3068.42    562.83 o 
 -13   9   6     6444.72     6780.87    489.77 o 
 -12   9   6      918.56      769.21    422.19 o 
 -11   9   6     5966.64     5694.93    407.90 o 
 -10   9   6       59.19      147.92    377.73 o 
  -9   9   6    16387.21    17860.83    653.41 o 
  -8   9   6       63.95      210.76    424.53 o 
  -7   9   6      152.76       54.23    164.15 o 
  -6   9   6     8772.33     8689.39    850.69 o 
  -5   9   6      190.01      233.38    322.96 o 
  -4   9   6        3.35     -142.02    200.66 o 
  -3   9   6     8230.27     8717.90    389.52 o 
  -2   9   6      259.92      106.81    351.40 o 
  -1   9   6       20.83      -32.80    125.32 o 
   0   9   6        9.37      -74.84    208.62 o 
   1   9   6      491.80      349.72    307.67 o 
   2   9   6     6410.66     6265.65    338.10 o 
   3   9   6      284.88       60.29    503.85 o 
   4   9   6      815.77      828.90    516.96 o 
   5   9   6     3838.40     3451.97    405.96 o 
   6   9   6    15955.42    17267.40    719.19 o 
   7   9   6      779.58      398.41    616.97 o 
   8   9   6     1284.99     1296.60    477.94 o 
   9   9   6     4026.66     3695.95    431.94 o 
  10   9   6     5285.43     5500.04    468.74 o 
  11   9   6     3150.52     3536.35    466.04 o 
  12   9   6     6340.02     6552.23    536.35 o 
  13   9   6     1107.25      959.88    520.30 o 
 -11  10   6      767.39      911.65    699.60 o 
 -10  10   6     2863.12     3047.50    786.28 o 
  -9  10   6     1769.17     1773.81    535.80 o 
  -8  10   6      223.13      332.95    465.83 o 
  -7  10   6     2067.99     1761.54    420.22 o 
  -6  10   6      278.74      311.70    408.25 o 
  -5  10   6     6164.48     6503.02    604.15 o 
  -4  10   6      496.03      336.34    408.80 o 
  -3  10   6      882.45      729.45    394.90 o 
  -2  10   6      886.86      694.08    402.13 o 
  -1  10   6     3857.85     3834.93    438.78 o 
   0  10   6      798.21      977.22    441.98 o 
   1  10   6     1426.69     1207.15    585.60 o 
   2  10   6     3196.92     3101.77    592.19 o 
   3  10   6      483.84      199.13    274.15 o 
   4  10   6     8870.00     9079.46    526.98 o 
   5  10   6     1395.69     1519.02    668.72 o 
   6  10   6    14695.70    16911.72    675.27 o 
   7  10   6        0.71       -6.01    482.50 o 
   8  10   6       24.11      -51.24    471.07 o 
   9  10   6     8250.94     9098.66   1040.13 o 
  -6  11   6     2758.65     2659.21    925.06 o 
  -5  11   6      675.33      555.74    723.97 o 
  -4  11   6      213.88      186.25    758.04 o 
  -3  11   6     1332.77     1278.37    761.04 o 
  -2  11   6     1682.37     1933.27    694.69 o 
  -1  11   6     9401.45    10737.52   1055.41 o 
   0  11   6        3.86     -320.94   1100.36 o 
   1  11   6      602.64      785.27    763.94 o 
   2  11   6      827.36      829.64    750.28 o 
   3  11   6       47.59       28.77    263.40 o 
   4  11   6     2988.25     3694.84   1157.90 o 
 -24   1   7     4546.45     4703.05    641.87 o 
 -23   1   7       22.47      141.71    501.55 o 
 -22   1   7    10670.46    11014.17    310.22 o 
 -21   1   7    10272.28    10672.75    318.35 o 
 -20   1   7    18905.66    20101.26    300.42 o 
 -19   1   7        5.29      108.16    205.32 o 
 -18   1   7     9558.60     9211.04    301.19 o 
 -17   1   7    10173.60     9761.61    306.55 o 
 -16   1   7      101.60      174.04    114.44 o 
 -15   1   7    21390.83    22235.92    232.61 o 
 -14   1   7       62.42      222.55    128.81 o 
 -13   1   7    25146.58    25618.99    326.32 o 
 -12   1   7    11343.28    12179.47    228.62 o 
 -11   1   7      139.51      193.65     46.49 o 
 -10   1   7    57265.77    59068.63    394.90 o 
  -9   1   7    16768.64    17619.20    172.80 o 
  -8   1   7    43014.03    44594.37    287.95 o 
  -7   1   7     1592.40     1616.24     42.88 o 
  -6   1   7    40900.26    41094.32    294.09 o 
  -5   1   7    23861.46    24613.96    144.70 o 
  -4   1   7    68828.63    66948.23    395.20 o 
  -3   1   7    24861.45    24564.16    157.64 o 
  -2   1   7      546.52      435.23     32.36 o 
  -1   1   7    12575.09    12480.43    103.48 o 
   0   1   7     2476.74     2403.72     50.10 o 
   1   1   7    84837.13    82579.74    504.62 o 
   2   1   7     8592.70     8648.20     62.67 o 
   3   1   7    92374.52    90764.46    482.32 o 
   4   1   7        8.34       82.34     29.61 o 
   5   1   7     4109.15     4175.81     53.88 o 
   6   1   7    51278.25    50809.88    292.04 o 
   7   1   7    61905.50    61035.63    399.20 o 
   8   1   7       37.74       51.18     22.28 o 
   9   1   7    17549.03    17313.64    226.86 o 
  10   1   7    15942.26    16069.77    115.03 o 
  11   1   7      477.40      536.39     64.53 o 
  12   1   7    20638.22    20710.05    188.08 o 
  13   1   7    10914.40    10606.29    119.13 o 
  14   1   7    20624.62    21076.96    292.33 o 
  15   1   7     2443.45     2035.22    129.93 o 
  16   1   7     5395.94     5113.96    260.06 o 
  17   1   7    41582.12    44490.46    782.17 o 
  18   1   7     4535.09     4205.38    276.02 o 
  19   1   7    12907.79    13335.54    342.82 o 
  20   1   7      105.85      106.87    448.19 o 
  21   1   7     8487.95     8448.31    399.10 o 
  22   1   7      658.46      442.31    477.46 o 
 -24   2   7     2026.69     2054.61    497.35 o 
 -23   2   7     5956.70     6165.86    437.82 o 
 -22   2   7    19218.76    20323.54    378.26 o 
 -21   2   7     6179.06     5843.70    274.63 o 
 -20   2   7    26955.22    27922.27    387.34 o 
 -19   2   7    10230.36     9930.58    310.79 o 
 -18   2   7       45.09       49.45    166.77 o 
 -17   2   7     2625.75     2323.67    158.18 o 
 -16   2   7    33208.66    34156.53    400.18 o 
 -15   2   7      718.43      731.81    113.54 o 
 -14   2   7    49502.43    50236.29    589.06 o 
 -13   2   7     6737.56     6020.63    156.79 o 
 -12   2   7     3718.84     3323.60    119.59 o 
 -11   2   7     2007.28     1963.56     90.37 o 
 -10   2   7       37.76      136.66     74.60 o 
  -9   2   7    49211.81    51539.47    836.44 o 
  -8   2   7    56357.46    57947.58    730.32 o 
  -7   2   7    10623.10    11187.12    122.46 o 
  -6   2   7    10561.41    10655.74    113.93 o 
  -5   2   7   112441.34   112365.18    533.06 o 
  -4   2   7    60995.35    62003.15    579.11 o 
  -3   2   7   118993.04   119393.93    940.95 o 
  -2   2   7   110861.11   112329.71    608.57 o 
  -1   2   7   117624.20   118382.93    621.04 o 
   0   2   7   206737.67   206786.45   1138.01 o 
   1   2   7        2.96       99.95     23.91 o 
   2   2   7   186554.92   182105.58   1270.15 o 
   3   2   7    14928.60    15363.11    133.45 o 
   4   2   7    19207.93    19683.22    174.04 o 
   5   2   7    45777.31    44564.89    336.82 o 
   6   2   7     9744.85     9836.62    158.39 o 
   7   2   7    25571.70    26222.38    205.63 o 
   8   2   7    12470.99    12632.28    168.79 o 
   9   2   7     2266.68     2340.66     75.26 o 
  10   2   7      551.28      536.05     49.49 o 
  11   2   7    21030.33    20937.54    277.80 o 
  12   2   7    27903.74    27779.40    341.10 o 
  13   2   7    63448.16    66349.77    715.27 o 
  14   2   7       50.72      124.86    116.79 o 
  15   2   7     4374.71     4290.10    177.75 o 
  16   2   7     4545.35     4238.62    249.46 o 
  17   2   7       31.99       34.91    125.87 o 
  18   2   7    29097.07    31422.48    461.78 o 
  19   2   7     4612.29     5089.40    301.81 o 
  20   2   7     8556.03     8640.68    334.34 o 
  21   2   7      362.21      340.10    454.67 o 
 -23   3   7     1327.43     1191.10    529.26 o 
 -22   3   7      489.05      425.17    388.15 o 
 -21   3   7     2687.93     2547.51    371.69 o 
 -20   3   7    14028.60    14653.29    362.81 o 
 -19   3   7      295.52       51.43    307.27 o 
 -18   3   7     3399.52     3350.48    191.14 o 
 -17   3   7      649.69      517.47    197.36 o 
 -16   3   7     2586.72     2740.30    166.05 o 
 -15   3   7    29782.27    30588.59    588.98 o 
 -14   3   7    13349.66    13427.49    229.67 o 
 -13   3   7     1298.46     1198.55     91.88 o 
 -12   3   7        0.52       45.48     63.58 o 
 -11   3   7       27.54       65.75     72.11 o 
 -10   3   7    44006.29    46061.16    460.41 o 
  -9   3   7     1056.28     1028.31     63.80 o 
  -8   3   7    17438.48    18104.26    297.52 o 
  -7   3   7       23.82       71.09     72.29 o 
  -6   3   7      660.91      600.25     46.02 o 
  -5   3   7    59842.20    61186.69    384.27 o 
  -4   3   7    58144.91    59973.82    456.73 o 
  -3   3   7    11997.91    12538.02     98.79 o 
  -2   3   7     4822.78     4879.82     62.16 o 
  -1   3   7     9022.04     9205.77     91.38 o 
   0   3   7     1353.14     1209.99     39.04 o 
   1   3   7   128785.82   132062.89    635.32 o 
   2   3   7     2561.75     2762.83     56.65 o 
   3   3   7     4823.35     4906.64     71.04 o 
   4   3   7      144.90       99.39     50.83 o 
   5   3   7     4439.34     4661.18     94.05 o 
   6   3   7    19543.63    19757.44    161.46 o 
   7   3   7    19327.22    19558.86    364.21 o 
   8   3   7     1427.84     1301.61     74.52 o 
   9   3   7     7719.15     7814.43    193.64 o 
  10   3   7     3754.56     3546.13     84.78 o 
  11   3   7    18944.33    18779.88    176.71 o 
  12   3   7    27873.69    28157.63    493.78 o 
  13   3   7      610.73      575.08    168.78 o 
  14   3   7     8387.02     8194.29    168.20 o 
  15   3   7        0.22       40.87     64.67 o 
  16   3   7     1198.32     1115.71    247.87 o 
  17   3   7    25742.18    27604.43    751.73 o 
  18   3   7       60.00      229.06    332.66 o 
  19   3   7    17252.22    18021.74    516.14 o 
  20   3   7     1604.02     1483.65    419.12 o 
  21   3   7      496.35      427.73    448.06 o 
 -23   4   7     5766.79     5402.46    607.57 o 
 -22   4   7      320.20      207.12    443.86 o 
 -21   4   7        5.47     -125.86    256.67 o 
 -20   4   7      148.27       42.92     62.29 o 
 -19   4   7     1923.31     1634.70    298.87 o 
 -18   4   7     4463.43     3964.45    277.07 o 
 -17   4   7     3417.78     3391.07    207.84 o 
 -16   4   7      328.84      256.86    195.17 o 
 -15   4   7     1537.74     1199.36    160.78 o 
 -14   4   7       56.86      191.23    154.38 o 
 -13   4   7     8529.87     7900.82    228.52 o 
 -12   4   7    47813.85    47479.22    711.22 o 
 -11   4   7      899.97      799.31     65.75 o 
 -10   4   7     3631.23     3654.62     83.77 o 
  -9   4   7     1864.37     1777.13     75.66 o 
  -8   4   7     1892.20     1757.30     78.35 o 
  -7   4   7    28953.29    30312.18    499.49 o 
  -6   4   7        3.22        2.65     26.40 o 
  -5   4   7    56419.12    57706.43    705.69 o 
  -4   4   7       25.08       52.50     70.88 o 
  -3   4   7     7404.56     7245.85    128.91 o 
  -2   4   7    15773.88    15566.56    149.74 o 
  -1   4   7     4309.81     4160.44     80.06 o 
   0   4   7     2015.76     1901.39     73.19 o 
   1   4   7       38.93       62.50     67.10 o 
   2   4   7        6.55       40.25     31.08 o 
   3   4   7        3.37       41.52     60.88 o 
   4   4   7     1868.89     2000.57     76.46 o 
   5   4   7     8752.71     9646.14    225.41 o 
   6   4   7     5195.49     5248.76    134.77 o 
   7   4   7     7228.44     7289.31    130.66 o 
   8   4   7      177.46      233.29     81.50 o 
   9   4   7     9673.14     9701.06    154.18 o 
  10   4   7     7409.96     7485.33    211.07 o 
  11   4   7     7998.13     7938.73    235.45 o 
  12   4   7      314.63      218.96    135.09 o 
  13   4   7     2313.73     2061.40    128.67 o 
  14   4   7     3942.61     3848.26    220.75 o 
  15   4   7     7971.51     7491.60    246.40 o 
  16   4   7       11.02       91.13    367.34 o 
  17   4   7    11198.94    10708.21    492.77 o 
  18   4   7     3211.16     3238.82    360.11 o 
  19   4   7       80.70        8.34    311.95 o 
  20   4   7     2402.77     2649.88    469.66 o 
 -22   5   7    10088.59    10568.25    487.91 o 
 -21   5   7     3135.94     2943.08    409.36 o 
 -20   5   7     3343.01     3486.79    370.30 o 
 -19   5   7    11103.78    11566.48    419.33 o 
 -18   5   7     6035.88     5650.60    297.78 o 
 -17   5   7     4668.12     4041.04    286.67 o 
 -16   5   7      909.60      629.69    247.77 o 
 -15   5   7    18294.51    17935.42    616.93 o 
 -14   5   7     4272.35     4258.58    162.95 o 
 -13   5   7     7053.98     6676.78    215.57 o 
 -12   5   7     9544.07     9600.76    213.30 o 
 -11   5   7    14552.11    15583.90    280.55 o 
 -10   5   7     2243.86     2072.33    156.05 o 
  -9   5   7      802.91      686.36     88.28 o 
  -8   5   7    38334.73    39280.54    528.82 o 
  -7   5   7     4615.78     4284.09    110.57 o 
  -6   5   7    55277.76    56983.63    650.54 o 
  -5   5   7      911.10      714.55    101.08 o 
  -4   5   7    17182.88    17021.37    443.28 o 
  -3   5   7    10692.00    10860.96    160.63 o 
  -2   5   7      286.92      286.62     91.35 o 
  -1   5   7    24651.49    25172.45    250.68 o 
   0   5   7    11779.43    11815.88    202.27 o 
   1   5   7     1465.22     1335.68     81.34 o 
   2   5   7      124.55       14.19     62.86 o 
   3   5   7    29499.82    29233.38    610.05 o 
   4   5   7     1535.89     1448.16     70.45 o 
   5   5   7    30632.71    30626.17    433.17 o 
   6   5   7     5733.99     5449.66    145.11 o 
   7   5   7     6815.89     6891.41    106.53 o 
   8   5   7    18052.13    18188.62    232.95 o 
   9   5   7     9149.95     8557.99    202.81 o 
  10   5   7    49062.96    49638.02    753.22 o 
  11   5   7     6414.51     6114.04    204.02 o 
  12   5   7    11707.44    11334.13    267.19 o 
  13   5   7    11746.45    11421.06    278.26 o 
  14   5   7    11038.82    10747.56    284.40 o 
  15   5   7    14075.27    14103.56    432.03 o 
  16   5   7      293.28      123.54    134.37 o 
  17   5   7     2817.45     2528.65    351.06 o 
  18   5   7       12.69      -36.24    310.21 o 
  19   5   7     5107.98     5074.37    464.61 o 
 -21   6   7     5137.92     5108.59    608.65 o 
 -20   6   7     9714.64     9383.86    494.95 o 
 -19   6   7     2805.44     2325.59    428.65 o 
 -18   6   7     2402.66     2262.69    417.93 o 
 -17   6   7      711.69      764.90    355.49 o 
 -16   6   7     3174.35     3132.42    314.49 o 
 -15   6   7      554.52      229.53    185.90 o 
 -14   6   7     2530.21     2550.62    300.71 o 
 -13   6   7        0.61        7.87     51.07 o 
 -12   6   7     6802.54     6235.08    267.04 o 
 -11   6   7      583.71      498.63    238.90 o 
 -10   6   7     3698.51     3095.13    233.33 o 
  -9   6   7     7461.20     7081.10    206.26 o 
  -8   6   7     1883.49     1559.67    123.65 o 
  -7   6   7    22679.09    23031.17    478.25 o 
  -6   6   7       96.74      150.75    124.14 o 
  -5   6   7    19388.33    19768.29    460.13 o 
  -4   6   7    10529.48    10965.24    342.81 o 
  -3   6   7    20480.11    21270.40    329.46 o 
  -2   6   7    11238.53    11634.90    381.01 o 
  -1   6   7      355.29      323.04    105.80 o 
   0   6   7    34908.63    35057.41    400.23 o 
   1   6   7     1282.28     1180.33    105.29 o 
   2   6   7    13127.84    13341.96    197.59 o 
   3   6   7      609.22      481.91    113.43 o 
   4   6   7     1634.40     1554.83    102.89 o 
   5   6   7     3625.72     3481.05     91.29 o 
   6   6   7    10777.19    10538.41    142.60 o 
   7   6   7    14095.99    14303.38    261.57 o 
   8   6   7    18146.80    18226.65    189.16 o 
   9   6   7      121.82      165.61    121.01 o 
  10   6   7      826.01      572.12    231.88 o 
  11   6   7    11133.51    10945.08    282.03 o 
  12   6   7     7927.34     7646.01    255.77 o 
  13   6   7     9157.40     8305.29    278.35 o 
  14   6   7     4481.70     4693.65    339.89 o 
  15   6   7     1665.44     1681.43    360.21 o 
  16   6   7     7296.15     7119.06    423.76 o 
  17   6   7        5.19      -27.87    242.10 o 
  18   6   7     6513.23     7475.87    479.18 o 
 -19   7   7       33.01       33.54    407.92 o 
 -18   7   7        6.29      -59.02    183.70 o 
 -17   7   7        7.39       40.56    399.16 o 
 -16   7   7     5680.39     5349.34    391.73 o 
 -15   7   7     2787.18     2404.00    369.23 o 
 -14   7   7     4564.76     4075.89    340.51 o 
 -13   7   7      119.18      142.72    345.53 o 
 -12   7   7     6188.89     6217.02    313.82 o 
 -11   7   7      605.63      560.44    278.89 o 
 -10   7   7     3752.75     3333.02    300.94 o 
  -9   7   7     1728.66     1455.09    225.60 o 
  -8   7   7      940.95      876.56    212.89 o 
  -7   7   7     1631.78     1668.80    225.48 o 
  -6   7   7        2.12      127.69    180.17 o 
  -5   7   7    14066.89    14890.74    606.07 o 
  -4   7   7     1413.71      770.46    263.79 o 
  -3   7   7    10691.52    10703.15    275.93 o 
  -2   7   7      259.72      207.40    144.87 o 
  -1   7   7     6542.03     6312.67    153.22 o 
   0   7   7    10263.98    10261.86    247.05 o 
   1   7   7     4768.22     4726.48    139.42 o 
   2   7   7      201.56      158.46    157.73 o 
   3   7   7     5507.85     5353.39    213.03 o 
   4   7   7      645.67      555.48    168.66 o 
   5   7   7     6461.56     6158.12    184.80 o 
   6   7   7      780.74      555.42    128.92 o 
   7   7   7       36.77        9.06     39.38 o 
   8   7   7        5.23       43.55    130.27 o 
   9   7   7      820.83      590.81    234.78 o 
  10   7   7     4345.98     4361.07    264.47 o 
  11   7   7     8128.75     8162.38    276.21 o 
  12   7   7     2269.67     2205.62    334.34 o 
  13   7   7       57.95      -25.46    212.08 o 
  14   7   7     2613.03     2575.28    380.58 o 
  15   7   7       99.65       79.48    384.80 o 
  16   7   7        4.24       43.37    116.33 o 
  17   7   7     3527.06     3555.00    603.64 o 
 -17   8   7     1089.98     1461.40    532.39 o 
 -16   8   7     1646.40     1537.42    476.03 o 
 -15   8   7      619.40      546.62    420.06 o 
 -14   8   7      946.30      783.65    373.07 o 
 -13   8   7     6228.31     6460.14    333.20 o 
 -12   8   7    24009.93    25009.75    527.99 o 
 -11   8   7        0.41        2.74    194.50 o 
 -10   8   7     6463.26     6621.47    359.19 o 
  -9   8   7      221.75      242.10    298.45 o 
  -8   8   7       35.28      183.88    304.05 o 
  -7   8   7    15849.00    16777.79    555.85 o 
  -6   8   7     1300.20     1218.48    308.25 o 
  -5   8   7    15077.67    14789.62    448.28 o 
  -4   8   7      487.95      281.66    264.02 o 
  -3   8   7       74.97      -66.91    169.53 o 
  -2   8   7    10179.86    10461.78    259.91 o 
  -1   8   7     6398.83     6379.61    172.68 o 
   0   8   7      964.52      834.12    173.72 o 
   1   8   7     3223.86     3057.07    172.13 o 
   2   8   7      464.14      294.53    136.36 o 
   3   8   7     7619.24     8150.75    284.31 o 
   4   8   7    12652.49    13586.24    430.44 o 
   5   8   7       35.23        6.35    309.26 o 
   6   8   7      215.18       69.39    177.33 o 
   7   8   7      126.53       64.60     82.05 o 
   8   8   7      375.24      502.47    283.44 o 
   9   8   7     8637.77     9076.70    299.61 o 
  10   8   7     7938.51     8239.51    353.65 o 
  11   8   7     5135.96     5484.22    356.28 o 
  12   8   7     2556.83     2434.87    383.89 o 
  13   8   7       95.92      -10.73    164.47 o 
  14   8   7     2842.18     2787.95    499.87 o 
  15   8   7    10037.20    10116.27    531.49 o 
 -15   9   7        5.84      -31.09    365.70 o 
 -14   9   7     5739.65     6471.47    505.08 o 
 -13   9   7     2142.40     1732.02    540.50 o 
 -12   9   7     6848.34     7500.60    478.45 o 
 -11   9   7    12210.04    13513.27    509.26 o 
 -10   9   7     1423.96     1228.85    386.74 o 
  -9   9   7      243.52      248.31    448.72 o 
  -8   9   7    11676.67    12623.44    549.37 o 
  -7   9   7      261.33      185.86    416.19 o 
  -6   9   7    16141.50    17437.92    405.47 o 
  -5   9   7     1654.31     1461.69    328.78 o 
  -4   9   7     1997.48     1594.45    326.11 o 
  -3   9   7      240.60       21.15    108.87 o 
  -2   9   7      106.16       13.60     49.57 o 
  -1   9   7     8435.50     8090.77    379.28 o 
   0   9   7     2428.33     2404.23    310.20 o 
   1   9   7      247.39      149.72    267.07 o 
   2   9   7       96.12       28.06    272.20 o 
   3   9   7     5597.49     5007.44    887.30 o 
   4   9   7     1366.45     1267.08    516.65 o 
   5   9   7    12724.08    13627.41    469.93 o 
   6   9   7     1093.72     1165.30    588.70 o 
   7   9   7     2359.63     1566.78    618.89 o 
   8   9   7     9179.03     9598.20    447.97 o 
   9   9   7       19.34       83.83    322.29 o 
  10   9   7    12055.39    12725.58    558.93 o 
  11   9   7     1869.50     1801.71    563.33 o 
  12   9   7     1768.82     1862.18    581.32 o 
 -11  10   7       24.88     -249.34    718.07 o 
 -10  10   7      931.03      811.05    752.18 o 
  -9  10   7      655.83      723.91    541.64 o 
  -8  10   7     2474.32     2380.77    430.30 o 
  -7  10   7     7184.84     7801.15    600.91 o 
  -6  10   7       47.77        2.35    117.01 o 
  -5  10   7     2835.39     2769.53    406.24 o 
  -4  10   7      560.29      880.52    410.56 o 
  -3  10   7     1197.99      932.82    386.42 o 
  -2  10   7     6165.36     6406.94    471.25 o 
  -1  10   7       11.41       87.46    474.72 o 
   0  10   7     2403.58     2470.71    460.34 o 
   1  10   7      373.78      403.26    590.57 o 
   2  10   7      715.20      740.73    627.15 o 
   3  10   7      819.39      666.33    639.49 o 
   4  10   7       81.42      -34.27    216.52 o 
   5  10   7        2.86      148.15    920.91 o 
   6  10   7     1763.39     1529.09    687.70 o 
   7  10   7      161.75      -56.22    645.36 o 
   8  10   7      857.72     1067.16    752.94 o 
   9  10   7    11015.30    11098.01   1119.24 o 
  -5  11   7      653.13      368.10    773.21 o 
  -4  11   7      833.30      889.32    794.19 o 
  -3  11   7     4128.17     3845.79    706.57 o 
  -2  11   7       90.76      111.66    426.26 o 
  -1  11   7     1449.48      853.14   1076.99 o 
   0  11   7     4264.50     3452.12   1120.14 o 
   1  11   7       40.37      108.78   1135.42 o 
   2  11   7        3.53     -233.90    622.24 o 
   3  11   7     6288.09     6036.71   1045.52 o 
 -24   0   8    16522.21    16227.21    693.45 o 
 -23   0   8     1697.50     2078.26    540.36 o 
 -22   0   8     1860.29     1789.84    462.91 o 
 -21   0   8    28813.85    30773.47    613.05 o 
 -20   0   8     1347.82     1550.76    300.62 o 
 -19   0   8    13585.13    14373.32    366.93 o 
 -18   0   8        0.56       56.58    255.16 o 
 -17   0   8    10340.44    11040.94    308.57 o 
 -16   0   8    14256.55    14978.71    469.85 o 
 -15   0   8    13770.21    14121.56    447.58 o 
 -14   0   8   140795.95   140973.48   1153.74 o 
 -13   0   8     5146.55     5319.79    208.40 o 
 -12   0   8    26970.79    27607.43   1076.51 o 
 -11   0   8    91963.52    92685.15    602.94 o 
 -10   0   8   150844.03   148535.94    725.54 o 
  -9   0   8    26941.36    28648.78    279.59 o 
  -8   0   8    71604.67    74489.52    419.76 o 
  -7   0   8   155606.61   157854.22    827.33 o 
  -6   0   8      604.59      712.16     61.30 o 
  -5   0   8    76521.52    74324.38   1027.81 o 
  -4   0   8    49297.12    49041.81    336.69 o 
  -3   0   8    42762.73    42347.30    475.43 o 
  -2   0   8    41580.00    42485.64    315.05 o 
  -1   0   8    84703.63    87673.73    766.91 o 
   0   0   8    28190.88    27137.08    207.64 o 
   1   0   8    71034.53    68471.19    636.29 o 
   2   0   8    10775.01    10360.08    117.24 o 
   3   0   8    37657.30    37821.88    282.99 o 
   4   0   8    68175.99    66941.04    578.79 o 
   5   0   8      562.71      509.34     49.67 o 
   6   0   8   155752.45   150701.27   1708.99 o 
   7   0   8     4401.47     4069.27    130.79 o 
   8   0   8   161911.30   154143.19   1107.73 o 
   9   0   8       76.77      232.25     97.08 o 
  10   0   8    11463.48    10641.88    236.24 o 
  11   0   8    84372.84    85169.51    955.49 o 
  12   0   8      427.30      572.65    213.81 o 
  13   0   8    36489.73    37715.50    708.73 o 
  14   0   8      561.10      370.77    270.95 o 
  15   0   8     4397.48     4298.66    356.33 o 
  16   0   8     8841.67     8473.06    431.70 o 
  17   0   8     8463.94     9143.12    326.85 o 
  18   0   8     9551.43     8486.84    479.45 o 
  19   0   8    17954.55    18456.23    955.62 o 
  20   0   8     7117.03     7044.82    537.29 o 
  21   0   8      289.47      -51.53    250.78 o 
  22   0   8     9741.49    11445.87    657.17 o 
 -24   1   8      296.36      400.42    508.35 o 
 -23   1   8       86.63      202.57    439.04 o 
 -22   1   8     3221.92     2977.73    346.02 o 
 -21   1   8     2333.13     2123.08    251.39 o 
 -20   1   8     2731.82     2572.42    218.36 o 
 -19   1   8      114.26      181.09    233.80 o 
 -18   1   8      127.01      106.14    180.54 o 
 -17   1   8     9494.65     9644.53    227.98 o 
 -16   1   8      111.62      187.37    134.80 o 
 -15   1   8    30781.88    32466.88    424.94 o 
 -14   1   8    21287.46    21890.61    267.90 o 
 -13   1   8     2446.98     2424.66     91.39 o 
 -12   1   8      160.34      188.10     53.86 o 
 -11   1   8    33167.23    34269.00    429.59 o 
 -10   1   8    13174.06    13929.47    130.47 o 
  -9   1   8    78527.23    79457.47    633.68 o 
  -8   1   8       33.03       77.39     41.29 o 
  -7   1   8     1952.40     1716.04     44.29 o 
  -6   1   8    40107.68    40617.00    359.83 o 
  -5   1   8     3861.89     3966.07     63.28 o 
  -4   1   8   110565.10   109253.80    632.94 o 
  -3   1   8    21792.57    21816.68    167.86 o 
  -2   1   8     7732.19     7558.61    124.41 o 
  -1   1   8       70.07      196.73     37.42 o 
   0   1   8     1920.23     1951.99     48.15 o 
   1   1   8    77180.34    75713.30    635.73 o 
   2   1   8   114636.43   112819.28    636.35 o 
   3   1   8    44165.73    44380.04    260.45 o 
   4   1   8      357.87      355.76     32.81 o 
   5   1   8    10554.49     9985.32     77.73 o 
   6   1   8    35088.06    34513.53    240.59 o 
   7   1   8    44435.86    44377.55    292.87 o 
   8   1   8     7673.94     7383.80     99.13 o 
   9   1   8    11200.30    11450.88    163.74 o 
  10   1   8     5475.71     5272.68     74.77 o 
  11   1   8     4246.25     4294.47     81.30 o 
  12   1   8    55574.15    57188.13    475.77 o 
  13   1   8     3327.50     3215.71     82.43 o 
  14   1   8       45.46       90.02     88.63 o 
  15   1   8      567.73      472.24    177.75 o 
  16   1   8     2609.12     2278.85    185.59 o 
  17   1   8      421.51      522.55    288.94 o 
  18   1   8     8918.36     8709.64    291.78 o 
  19   1   8      639.97      429.97    360.14 o 
  20   1   8     7738.01     7974.61    412.62 o 
  21   1   8      842.95      580.83    502.28 o 
 -24   2   8       13.36       39.16    317.12 o 
 -23   2   8     2393.33     2312.11    409.87 o 
 -22   2   8        1.81       97.34    267.77 o 
 -21   2   8      375.50      413.47    293.90 o 
 -20   2   8      266.19      371.05    269.76 o 
 -19   2   8       53.71      139.78    265.69 o 
 -18   2   8      332.38      282.70    186.28 o 
 -17   2   8     4518.43     4040.77    163.48 o 
 -16   2   8     1103.89     1102.22    145.11 o 
 -15   2   8       53.19      255.88    133.55 o 
 -14   2   8     5091.18     4666.83    156.96 o 
 -13   2   8      223.44      242.58    116.92 o 
 -12   2   8     1115.18      988.60    105.30 o 
 -11   2   8     1309.36     1205.87    101.68 o 
 -10   2   8      553.70      523.79     76.10 o 
  -9   2   8     3188.46     3275.61    101.87 o 
  -8   2   8     5174.45     5544.43    115.25 o 
  -7   2   8     7402.72     7632.58    110.49 o 
  -6   2   8    24113.63    24434.37    192.53 o 
  -5   2   8     5191.09     5579.20    112.67 o 
  -4   2   8      491.74      614.08     41.10 o 
  -3   2   8     2885.44     2909.60     55.74 o 
  -2   2   8     3437.95     3666.89     81.45 o 
  -1   2   8     5281.57     5129.40     58.38 o 
   0   2   8    17505.03    17847.60    131.76 o 
   1   2   8     8654.70     8985.36     72.88 o 
   2   2   8    13301.12    13712.29     85.17 o 
   3   2   8     4056.68     3884.99     50.55 o 
   4   2   8    25792.91    26437.17    188.37 o 
   5   2   8     2845.56     2925.70     51.91 o 
   6   2   8     3369.41     3580.12     69.96 o 
   7   2   8      353.48      300.28     48.93 o 
   8   2   8       88.43      120.82     48.17 o 
   9   2   8      147.31      163.35     50.85 o 
  10   2   8     1062.98      922.87     45.29 o 
  11   2   8      248.20      227.90     63.45 o 
  12   2   8      665.31      603.30     65.55 o 
  13   2   8     5221.03     5168.33    118.42 o 
  14   2   8     1109.75      847.25    110.35 o 
  15   2   8     4381.75     4276.96    201.34 o 
  16   2   8       14.65       11.13    228.64 o 
  17   2   8      948.49      769.09    265.95 o 
  18   2   8       27.34       -4.83    272.99 o 
  19   2   8      612.44      732.62    339.85 o 
  20   2   8     2974.71     2518.56    328.91 o 
  21   2   8      712.96      568.41    476.53 o 
 -23   3   8        1.07       17.47     76.41 o 
 -22   3   8     8744.74     8926.52    399.55 o 
 -21   3   8     1794.79     1637.80    350.45 o 
 -20   3   8     1675.68     1922.61    340.43 o 
 -19   3   8     8317.10     7955.63    297.85 o 
 -18   3   8    10808.57    10340.93    233.75 o 
 -17   3   8     3419.18     3535.03    186.22 o 
 -16   3   8     4157.93     3851.53    167.44 o 
 -15   3   8    19889.64    19985.21    235.60 o 
 -14   3   8     6770.64     6630.86    152.01 o 
 -13   3   8    20030.09    20089.54    325.43 o 
 -12   3   8        2.46       13.15     20.29 o 
 -11   3   8    12065.06    11882.55    206.39 o 
 -10   3   8       19.36       85.52     64.11 o 
  -9   3   8    13237.75    13995.09    296.24 o 
  -8   3   8     7435.18     7865.86    122.84 o 
  -7   3   8    20044.41    20754.16    243.23 o 
  -6   3   8    45455.95    47080.50    521.86 o 
  -5   3   8     3635.94     3449.90     66.90 o 
  -4   3   8    83255.34    84685.96    822.31 o 
  -3   3   8     7947.71     7985.92     82.42 o 
  -2   3   8    47846.45    49702.66    325.27 o 
  -1   3   8     9233.04     9624.18     78.48 o 
   0   3   8    57343.70    58562.34    422.70 o 
   1   3   8    48143.32    47965.52    240.97 o 
   2   3   8    71176.53    72022.82    337.49 o 
   3   3   8    24724.46    24769.55    288.86 o 
   4   3   8     1619.26     1599.65     67.52 o 
   5   3   8    63811.46    64788.29    536.92 o 
   6   3   8    27688.26    28426.47    407.53 o 
   7   3   8     4916.48     4822.91    101.80 o 
   8   3   8    30652.51    31583.13    372.52 o 
   9   3   8    13625.03    13975.95    204.11 o 
  10   3   8    13155.91    13815.64    167.63 o 
  11   3   8     3877.86     3718.96     90.17 o 
  12   3   8    24720.17    25022.51    346.20 o 
  13   3   8     4083.71     3895.35    161.96 o 
  14   3   8     3384.68     2814.37    238.42 o 
  15   3   8     1172.29      836.18    191.96 o 
  16   3   8     5402.28     4416.55    234.78 o 
  17   3   8      587.78      604.76    297.17 o 
  18   3   8     3053.58     3052.11    354.01 o 
  19   3   8     6208.68     6247.03    378.77 o 
  20   3   8     6691.38     7183.58    424.73 o 
  21   3   8     7510.48     8414.93    482.25 o 
 -23   4   8      691.72      589.46    540.91 o 
 -22   4   8      970.18      662.52    459.42 o 
 -21   4   8    16416.60    16638.59    432.74 o 
 -20   4   8      812.01      562.04    326.90 o 
 -19   4   8    11623.05    10719.10    408.01 o 
 -18   4   8     1782.22     1224.46    262.77 o 
 -17   4   8     5740.01     5157.90    235.94 o 
 -16   4   8    10625.38     9913.74    211.69 o 
 -15   4   8     9778.12     9761.87    352.16 o 
 -14   4   8    41143.96    42911.71    770.46 o 
 -13   4   8     1247.10     1135.55     97.50 o 
 -12   4   8    35979.04    37567.52    518.67 o 
 -11   4   8    40498.73    42084.53    341.42 o 
 -10   4   8    46077.40    45895.39    571.32 o 
  -9   4   8    20913.07    20963.53    228.64 o 
  -8   4   8    28249.78    28776.89    343.10 o 
  -7   4   8    23398.32    23732.77    342.60 o 
  -6   4   8       69.88      129.04     73.40 o 
  -5   4   8    35632.17    35630.04    251.23 o 
  -4   4   8      357.63      363.60     65.65 o 
  -3   4   8    12137.97    12371.50    157.31 o 
  -2   4   8     1073.82      934.48     65.35 o 
  -1   4   8      301.44      263.26     63.02 o 
   0   4   8    26355.98    28090.91    236.38 o 
   1   4   8     9192.43     8638.55    103.67 o 
   2   4   8    20225.65    20722.89    184.24 o 
   3   4   8    30028.68    30833.15    534.18 o 
   4   4   8    32056.08    33536.43    223.35 o 
   5   4   8     2425.18     2430.55     85.29 o 
   6   4   8    36807.89    37553.23    377.33 o 
   7   4   8     4558.39     4245.71    116.44 o 
   8   4   8    96462.45    98090.77    989.65 o 
   9   4   8      146.48      139.39     98.03 o 
  10   4   8     3399.40     3189.43    110.94 o 
  11   4   8    22902.98    23867.48    581.89 o 
  12   4   8     2320.99     2292.95    141.52 o 
  13   4   8    30934.71    30954.89    406.49 o 
  14   4   8      389.33      330.24    238.62 o 
  15   4   8     4584.58     4170.77    243.05 o 
  16   4   8     1359.84     1189.37    301.58 o 
  17   4   8     2045.24     2070.70    351.56 o 
  18   4   8    11967.44    12163.73    461.50 o 
  19   4   8    10810.37    11718.63    409.39 o 
  20   4   8     2202.96     2538.80    510.95 o 
 -22   5   8      517.87      608.57    576.93 o 
 -21   5   8     1290.12     1442.52    427.08 o 
 -20   5   8     3670.63     3530.33    393.79 o 
 -19   5   8     4055.82     4079.60    329.57 o 
 -18   5   8      838.60      692.07    350.33 o 
 -17   5   8     3710.82     3437.53    280.94 o 
 -16   5   8      468.21      362.17    266.15 o 
 -15   5   8     1291.97     1539.45    243.17 o 
 -14   5   8     3162.39     2897.92    160.23 o 
 -13   5   8       19.53       17.31    128.85 o 
 -12   5   8     1010.53      826.21    137.10 o 
 -11   5   8     5089.67     4530.91    230.14 o 
 -10   5   8     5881.36     5598.47    122.22 o 
  -9   5   8    47379.71    49660.80    377.38 o 
  -8   5   8      222.56      166.29    101.32 o 
  -7   5   8       21.43       35.05     89.08 o 
  -6   5   8     1248.92     1163.82    110.03 o 
  -5   5   8     2467.89     2348.36    104.94 o 
  -4   5   8    13898.37    14134.93    163.65 o 
  -3   5   8    27322.33    28101.74    257.15 o 
  -2   5   8     6352.02     6486.88    125.80 o 
  -1   5   8        5.83       15.10     28.49 o 
   0   5   8      280.99      269.94     89.60 o 
   1   5   8    21164.14    21041.20    453.31 o 
   2   5   8    10773.23    11193.29    144.62 o 
   3   5   8     2552.11     2505.10     87.08 o 
   4   5   8      857.89      752.83     99.49 o 
   5   5   8      126.91      123.75     59.02 o 
   6   5   8    13088.00    13075.09    189.43 o 
   7   5   8    41179.20    42538.12    412.25 o 
   8   5   8      822.08      654.34     92.27 o 
   9   5   8      159.15      170.26     93.69 o 
  10   5   8     6983.12     6224.86    309.71 o 
  11   5   8     2522.22     2529.20    207.42 o 
  12   5   8     3135.77     2794.80    214.11 o 
  13   5   8     1107.83      880.15    242.69 o 
  14   5   8      259.62      241.45    279.25 o 
  15   5   8     5196.69     4996.98    287.88 o 
  16   5   8     2779.32     2498.65    391.61 o 
  17   5   8     1046.92     1037.85    409.93 o 
  18   5   8     3710.13     3245.04    447.16 o 
  19   5   8     1632.99     1582.21    495.96 o 
 -21   6   8     2876.53     2667.72    538.89 o 
 -20   6   8      249.26      194.18    462.09 o 
 -19   6   8     2227.60     1727.47    450.43 o 
 -18   6   8     2950.14     2373.15    383.62 o 
 -17   6   8    13405.34    13028.55    488.37 o 
 -16   6   8     2704.59     2422.82    327.95 o 
 -15   6   8      706.22      579.44    271.38 o 
 -14   6   8     6005.28     6252.73    268.56 o 
 -13   6   8     3613.17     2988.02    255.47 o 
 -12   6   8     8477.17     8371.04    289.50 o 
 -11   6   8       52.87       68.77    268.64 o 
 -10   6   8      393.29      409.91    224.85 o 
  -9   6   8      149.01      162.39    120.75 o 
  -8   6   8     1484.86     1304.44    126.76 o 
  -7   6   8    22551.27    23622.75    315.11 o 
  -6   6   8    27509.97    28791.86    526.08 o 
  -5   6   8      529.25      453.30    135.94 o 
  -4   6   8     1067.10      942.18    143.48 o 
  -3   6   8     1904.90     1812.09    186.19 o 
  -2   6   8     5963.05     5461.82    176.98 o 
  -1   6   8    19320.63    19425.44    366.18 o 
   0   6   8     1930.45     1802.14     81.98 o 
   1   6   8     4424.90     4079.80    120.05 o 
   2   6   8      319.73      204.16    102.01 o 
   3   6   8     3286.35     3246.44    147.15 o 
   4   6   8    66695.72    70661.46    537.75 o 
   5   6   8       10.82       -0.20     27.06 o 
   6   6   8     1063.49      953.87     55.30 o 
   7   6   8     2844.79     2502.44     89.65 o 
   8   6   8     2639.30     2409.41    111.54 o 
   9   6   8      833.12      632.24    197.94 o 
  10   6   8     3608.62     3414.41    211.39 o 
  11   6   8      199.44      209.66    248.99 o 
  12   6   8       69.43       -6.65    303.82 o 
  13   6   8      498.37      749.43    283.04 o 
  14   6   8    20004.11    20731.70    477.96 o 
  15   6   8    18552.94    19574.37    538.02 o 
  16   6   8       76.64      -70.87    290.51 o 
  17   6   8     1422.27     1384.26    565.91 o 
  18   6   8     1268.80     1362.57    486.03 o 
 -19   7   8     2375.31     2333.87    510.33 o 
 -18   7   8     9950.32    11306.85    464.59 o 
 -17   7   8     2452.61     2266.35    423.69 o 
 -16   7   8     9633.99     9787.42    379.80 o 
 -15   7   8     4956.06     4369.66    345.90 o 
 -14   7   8       25.03       86.52    298.00 o 
 -13   7   8    27961.08    28787.66    581.83 o 
 -12   7   8      393.03      504.62    307.56 o 
 -11   7   8     2755.90     2521.53    270.71 o 
 -10   7   8      814.52      614.60    237.44 o 
  -9   7   8     1323.79     1136.90    220.01 o 
  -8   7   8     8343.86     8538.20    274.86 o 
  -7   7   8     3039.59     2944.45    183.18 o 
  -6   7   8    12555.88    12671.16    418.85 o 
  -5   7   8     4228.94     3907.27    250.04 o 
  -4   7   8     4713.66     4908.53    362.75 o 
  -3   7   8     3573.95     3642.63    209.05 o 
  -2   7   8    35178.00    36942.07    525.00 o 
  -1   7   8    11994.07    11352.04    213.14 o 
   0   7   8    50527.21    53337.70    923.96 o 
   1   7   8     2559.59     2206.93    127.24 o 
   2   7   8     1795.22     1312.45    136.63 o 
   3   7   8    27434.94    28186.25    649.22 o 
   4   7   8      946.18      961.46    141.76 o 
   5   7   8    10658.13    11450.59    305.89 o 
   6   7   8     1069.26      767.38    228.69 o 
   7   7   8     1321.55     1249.77    224.58 o 
   8   7   8     6919.02     6547.75    217.56 o 
   9   7   8     4101.71     3515.81    240.71 o 
  10   7   8     7512.44     7723.49    340.84 o 
  11   7   8     6018.97     6038.24    276.23 o 
  12   7   8     1927.63     1761.12    320.93 o 
  13   7   8      731.72      455.72    373.93 o 
  14   7   8    17704.86    19502.96    450.04 o 
  15   7   8      277.12      342.41    493.56 o 
  16   7   8     9089.41     9168.08    574.95 o 
 -17   8   8     2747.24     2475.64    532.25 o 
 -16   8   8     2230.87     2387.87    454.93 o 
 -15   8   8      483.88      493.15    360.23 o 
 -14   8   8     4690.26     4390.39    365.80 o 
 -13   8   8      131.52      202.62    402.99 o 
 -12   8   8    13257.09    14157.25    419.68 o 
 -11   8   8      482.10      389.54    308.71 o 
 -10   8   8      702.46      572.28    315.99 o 
  -9   8   8     3854.83     3654.55    351.38 o 
  -8   8   8      228.99      302.01    300.33 o 
  -7   8   8     1629.97     1652.28    336.23 o 
  -6   8   8      815.14      795.32    322.21 o 
  -5   8   8     1202.05     1127.25    295.45 o 
  -4   8   8     3396.96     3534.38    228.65 o 
  -3   8   8     1181.96     1041.11    232.91 o 
  -2   8   8     1696.47     1363.47    231.14 o 
  -1   8   8     7984.56     8365.64    243.12 o 
   0   8   8     3421.51     3247.81    224.69 o 
   1   8   8     6970.35     6824.09    224.99 o 
   2   8   8     3024.60     3115.33    216.15 o 
   3   8   8     1931.24     1763.04    221.96 o 
   4   8   8     1957.58     1860.15    275.59 o 
   5   8   8        1.82      -35.02    109.56 o 
   6   8   8    12313.52    12418.25    378.26 o 
   7   8   8     1400.21     1219.42    323.72 o 
   8   8   8     4761.83     5238.41    304.02 o 
   9   8   8     1547.03     1733.85    347.53 o 
  10   8   8      368.62      401.44    413.22 o 
  11   8   8      770.79      637.92    463.59 o 
  12   8   8       57.99      102.41    444.51 o 
  13   8   8     2206.05     1887.55    510.23 o 
  14   8   8      126.89      180.86    442.11 o 
 -15   9   8       63.09      151.77    527.74 o 
 -14   9   8        1.44     -291.99    318.55 o 
 -13   9   8        0.41       37.09    294.37 o 
 -12   9   8        6.31      376.94    441.38 o 
 -11   9   8      828.06      692.17    415.77 o 
 -10   9   8      888.26      569.68    386.24 o 
  -9   9   8      316.85      196.30    569.37 o 
  -8   9   8       44.44       46.69    234.04 o 
  -7   9   8      467.88      472.07    416.94 o 
  -6   9   8      920.88      795.75    351.15 o 
  -5   9   8      956.74      935.48    326.87 o 
  -4   9   8     1986.76     1541.45    328.76 o 
  -3   9   8     6644.83     5850.55    316.37 o 
  -2   9   8      513.91      430.70    323.43 o 
  -1   9   8      677.99      314.94    219.60 o 
   0   9   8      530.00      397.17    318.96 o 
   1   9   8      432.08      424.54    374.17 o 
   2   9   8        1.42       51.61    326.77 o 
   3   9   8      531.05      387.87    543.27 o 
   4   9   8      800.51      642.14    517.75 o 
   5   9   8      537.33      791.03    480.84 o 
   6   9   8      397.43      541.88    510.59 o 
   7   9   8     4709.33     4636.27    572.91 o 
   8   9   8       17.44        8.49    482.32 o 
   9   9   8     1258.38     1008.65    572.85 o 
  10   9   8     1976.57     1754.97    577.56 o 
  11   9   8      789.65      792.39    534.12 o 
  12   9   8       78.58       21.34    204.76 o 
 -11  10   8       94.66      201.20    700.44 o 
 -10  10   8      295.44      233.58    682.16 o 
  -9  10   8      896.62     1241.26    551.50 o 
  -8  10   8      469.36      357.95    439.75 o 
  -7  10   8     6230.11     5964.58    419.13 o 
  -6  10   8     4133.55     4285.49    411.96 o 
  -5  10   8      516.14      596.92    422.24 o 
  -4  10   8      224.14      139.37    409.44 o 
  -3  10   8     1811.74     2227.66    448.19 o 
  -2  10   8     6043.71     6112.85    469.53 o 
  -1  10   8    10013.98     9602.18    492.06 o 
   0  10   8      201.62      301.97    492.95 o 
   1  10   8      937.51      745.70    507.86 o 
   2  10   8      263.84       89.35    242.54 o 
   3  10   8      673.33      406.91    636.53 o 
   4  10   8    13491.59    14082.42    516.60 o 
   5  10   8     1444.05     1065.67    652.76 o 
   6  10   8      925.82     1301.43    680.41 o 
   7  10   8        5.97     -198.14    680.92 o 
   8  10   8      568.87      360.46    831.11 o 
   9  10   8     1128.30      629.29   1344.89 o 
  -5  11   8      406.33      303.18    795.39 o 
  -4  11   8       19.90      -45.32    236.93 o 
  -3  11   8     2147.77     2306.03    596.86 o 
  -2  11   8     4883.07     5210.92    616.57 o 
  -1  11   8      711.98      682.25    613.93 o 
   0  11   8     4608.10     4541.94    772.31 o 
   1  11   8        2.77     -400.60    998.17 o 
   2  11   8       53.84       -1.16     78.71 o 
 -24   1   9      411.16      343.86    457.48 o 
 -23   1   9     5348.55     5234.48    376.13 o 
 -22   1   9     4306.96     4156.98    342.63 o 
 -21   1   9      262.58      381.59    252.54 o 
 -20   1   9    20724.52    22336.78    530.16 o 
 -19   1   9     9078.23     9310.93    210.96 o 
 -18   1   9     9648.70     9464.46    202.29 o 
 -17   1   9     2654.15     2549.26    134.53 o 
 -16   1   9    20712.61    21229.85    441.53 o 
 -15   1   9     2239.32     2122.22    118.50 o 
 -14   1   9     9013.26     8768.38    210.00 o 
 -13   1   9    14475.58    14996.22    294.48 o 
 -12   1   9     1995.59     1974.32    111.04 o 
 -11   1   9    22197.71    22923.21    348.08 o 
 -10   1   9      633.79      628.95     59.84 o 
  -9   1   9    27059.00    27745.74    249.11 o 
  -8   1   9       46.86       86.86     32.66 o 
  -7   1   9     5224.89     4960.93     69.87 o 
  -6   1   9    30806.11    30946.16    152.75 o 
  -5   1   9    22367.45    22603.48    151.66 o 
  -4   1   9    78399.50    78710.92    487.70 o 
  -3   1   9    34020.52    33777.98    166.00 o 
  -2   1   9     3074.08     3209.46    104.83 o 
  -1   1   9    18860.13    19416.50    148.56 o 
   0   1   9    14464.37    14413.83    211.80 o 
   1   1   9    11692.67    11363.05     90.47 o 
   2   1   9    49483.75    48361.09    262.74 o 
   3   1   9     3714.33     3562.47     52.00 o 
   4   1   9     4557.20     4700.70     52.81 o 
   5   1   9     6813.75     6939.44     70.26 o 
   6   1   9      896.68      866.04     39.74 o 
   7   1   9    31219.59    31268.31    322.69 o 
   8   1   9    14003.66    14181.83    172.61 o 
   9   1   9    11084.77    11090.93    118.44 o 
  10   1   9      795.31      726.81     65.32 o 
  11   1   9    22410.63    22926.42    192.96 o 
  12   1   9     9816.07     9449.88    131.96 o 
  13   1   9    13141.04    13076.93    286.83 o 
  14   1   9    13556.65    13258.81    206.57 o 
  15   1   9     1575.58     1493.15    171.23 o 
  16   1   9    15717.33    16399.36    428.04 o 
  17   1   9     4626.84     4573.97    270.50 o 
  18   1   9    16517.11    17360.78    371.86 o 
  19   1   9     2145.43     2385.63    373.98 o 
  20   1   9     5614.83     5800.19    410.85 o 
  21   1   9     7682.60     7371.18    531.62 o 
 -24   2   9     5755.38     5957.09    522.87 o 
 -23   2   9     2169.63     2208.94    395.94 o 
 -22   2   9      132.94       90.91    288.93 o 
 -21   2   9    27878.60    29617.10    646.15 o 
 -20   2   9      681.53      523.22    266.47 o 
 -19   2   9    21834.79    22176.87    338.76 o 
 -18   2   9      599.16      681.66    213.06 o 
 -17   2   9     5422.77     5185.33    182.60 o 
 -16   2   9    16529.47    17666.75    270.17 o 
 -15   2   9    44514.95    45332.05    546.19 o 
 -14   2   9     8748.44     8949.98    205.93 o 
 -13   2   9       35.19       18.32     25.34 o 
 -12   2   9     7855.27     7675.09    294.19 o 
 -11   2   9        2.60      113.90     94.53 o 
 -10   2   9     2185.80     2076.55     79.64 o 
  -9   2   9    42607.88    43100.46    282.14 o 
  -8   2   9    17151.85    17759.87    170.07 o 
  -7   2   9     2009.25     1982.12     55.77 o 
  -6   2   9     7621.08     7478.43     85.60 o 
  -5   2   9   174048.00   172712.77   1293.11 o 
  -4   2   9   147776.92   146384.53   1295.60 o 
  -3   2   9    71850.46    71324.30    574.58 o 
  -2   2   9     2012.03     2110.69     40.12 o 
  -1   2   9    38705.48    37243.25    235.56 o 
   0   2   9    27768.26    27498.24    220.64 o 
   1   2   9   188258.33   185500.27   1380.32 o 
   2   2   9    25670.09    26558.91    228.28 o 
   3   2   9   106823.17   105956.43    866.43 o 
   4   2   9     9099.14     9966.60    105.56 o 
   5   2   9    30517.93    31083.39    356.66 o 
   6   2   9    33687.90    35430.78    373.59 o 
   7   2   9      207.74      223.25     76.03 o 
   8   2   9     8263.51     8141.94    112.40 o 
   9   2   9     2375.36     2382.40     82.11 o 
  10   2   9      153.51      118.71     86.65 o 
  11   2   9     7580.55     7231.72    124.84 o 
  12   2   9    17658.08    17270.89    311.43 o 
  13   2   9    30006.12    30903.78    425.15 o 
  14   2   9     9211.32     9155.84    227.90 o 
  15   2   9     5125.05     5071.49    217.32 o 
  16   2   9      197.99      155.88    211.13 o 
  17   2   9    23504.11    25078.27    535.05 o 
  18   2   9      500.12      500.10    312.43 o 
  19   2   9     9066.69     8861.14    348.36 o 
  20   2   9      736.28      705.39    381.33 o 
  21   2   9       55.17      -99.07    331.44 o 
 -23   3   9      294.68      256.75    346.88 o 
 -22   3   9     2232.77     2179.90    413.04 o 
 -21   3   9     4713.72     4718.16    357.69 o 
 -20   3   9    13244.57    13726.96    356.76 o 
 -19   3   9     6677.72     6572.24    363.61 o 
 -18   3   9     7114.26     6907.00    266.38 o 
 -17   3   9     3047.84     2761.78    193.13 o 
 -16   3   9    17833.26    18059.01    497.85 o 
 -15   3   9     8926.79     8824.15    183.09 o 
 -14   3   9     3174.93     2788.33    120.86 o 
 -13   3   9      139.97      194.09    101.16 o 
 -12   3   9     2250.33     2279.22    107.89 o 
 -11   3   9     3980.57     3871.29     94.46 o 
 -10   3   9       13.77       16.06     56.41 o 
  -9   3   9     5020.02     4910.81    117.74 o 
  -8   3   9    25790.61    26573.13    336.72 o 
  -7   3   9    10801.06    10785.53    235.77 o 
  -6   3   9    22936.79    24046.71    371.75 o 
  -5   3   9    12417.94    12449.95    173.06 o 
  -4   3   9    17066.39    16637.97    114.20 o 
  -3   3   9    55106.83    56232.22    455.33 o 
  -2   3   9      636.28      677.60     42.52 o 
  -1   3   9      986.71      915.78     44.21 o 
   0   3   9     2905.64     2679.22     52.56 o 
   1   3   9    33574.08    33527.94    254.54 o 
   2   3   9   100920.24   100501.61    483.63 o 
   3   3   9     7892.32     7697.37    128.60 o 
   4   3   9      375.04      325.57     64.86 o 
   5   3   9     1659.71     1603.94     67.37 o 
   6   3   9     2787.37     2806.84     70.22 o 
   7   3   9     4804.45     4947.45     95.72 o 
   8   3   9    22907.68    23437.99    313.57 o 
   9   3   9      680.24      580.74     74.11 o 
  10   3   9     1530.27     1443.02     81.62 o 
  11   3   9     3502.57     3371.39    118.88 o 
  12   3   9    13653.79    13772.99    339.02 o 
  13   3   9    15744.19    14738.48    378.01 o 
  14   3   9     3365.27     3135.53    132.41 o 
  15   3   9       95.68       25.07     65.31 o 
  16   3   9    12750.55    12354.97    285.80 o 
  17   3   9     4875.20     4562.45    287.99 o 
  18   3   9    13338.79    14190.67    433.21 o 
  19   3   9      131.59      197.00    420.98 o 
  20   3   9      188.67       75.71    310.51 o 
 -23   4   9     4782.79     5169.31    499.44 o 
 -22   4   9     1156.02      853.45    467.84 o 
 -21   4   9     1013.95      977.65    403.46 o 
 -20   4   9     7743.73     7403.93    346.10 o 
 -19   4   9     1223.88     1180.31    314.97 o 
 -18   4   9     2488.57     2159.99    288.24 o 
 -17   4   9      120.50       35.90    238.96 o 
 -16   4   9      880.25      648.04    215.05 o 
 -15   4   9     1349.08     1332.86    162.52 o 
 -14   4   9    10996.59    11405.64    390.74 o 
 -13   4   9      141.95      112.63    102.72 o 
 -12   4   9    10730.36    10904.62    158.21 o 
 -11   4   9     8941.21     8832.75    207.25 o 
 -10   4   9     4047.06     3896.20     58.87 o 
  -9   4   9    18675.03    18924.69    228.96 o 
  -8   4   9    11084.87    10417.33    113.65 o 
  -7   4   9     3771.16     3510.81     99.91 o 
  -6   4   9     4468.19     4832.24     99.10 o 
  -5   4   9       35.25       26.41     42.56 o 
  -4   4   9    17174.23    17686.18    176.39 o 
  -3   4   9      342.64      320.17     65.01 o 
  -2   4   9     8335.04     8528.52    114.71 o 
  -1   4   9    32843.41    33924.32    251.69 o 
   0   4   9    22866.86    23170.82    225.08 o 
   1   4   9     1613.90     1734.88     56.61 o 
   2   4   9     2632.34     2760.99     80.42 o 
   3   4   9     7368.27     7585.98    121.72 o 
   4   4   9    43437.57    43884.61    338.17 o 
   5   4   9      874.76      773.86     79.26 o 
   6   4   9      137.99      168.25     92.35 o 
   7   4   9      755.91      776.66     70.42 o 
   8   4   9     9003.50     9167.99    149.26 o 
   9   4   9    24411.74    25446.62    362.74 o 
  10   4   9    12033.76    12318.23    195.83 o 
  11   4   9     5362.96     5497.88    139.57 o 
  12   4   9       27.52       17.69    103.25 o 
  13   4   9     4615.54     4193.22    214.76 o 
  14   4   9     1590.54     1126.25    237.92 o 
  15   4   9      589.90      590.91    312.66 o 
  16   4   9     5153.17     4950.55    295.94 o 
  17   4   9     4460.14     3842.69    336.03 o 
  18   4   9       89.60      118.08    395.45 o 
  19   4   9        5.36        1.50    268.98 o 
  20   4   9     4762.36     4610.05    510.63 o 
 -22   5   9     2866.16     2949.03    570.45 o 
 -21   5   9      177.43       22.88    139.75 o 
 -20   5   9     6564.85     5960.48    421.45 o 
 -19   5   9      167.17       26.18     97.87 o 
 -18   5   9     1897.36     1711.62    325.64 o 
 -17   5   9      274.30      342.10    321.53 o 
 -16   5   9     4832.91     4755.12    268.57 o 
 -15   5   9      125.46      147.80    257.27 o 
 -14   5   9     1879.50     1649.99    230.60 o 
 -13   5   9    27364.33    28082.97    549.64 o 
 -12   5   9     5084.42     4613.09     93.77 o 
 -11   5   9    15831.65    15270.66    260.11 o 
 -10   5   9     1479.33     1136.28     97.58 o 
  -9   5   9    28592.36    29371.97    490.16 o 
  -8   5   9     3668.59     3565.40    102.96 o 
  -7   5   9    34119.32    35073.97    367.90 o 
  -6   5   9    18958.13    19054.94    348.66 o 
  -5   5   9    19658.09    19716.25    431.98 o 
  -4   5   9     2434.41     2368.33     96.91 o 
  -3   5   9     2215.37     1954.75     99.73 o 
  -2   5   9    21779.45    22963.61    213.71 o 
  -1   5   9      418.79      282.70     88.53 o 
   0   5   9     5036.53     5272.74     98.19 o 
   1   5   9     6090.35     5998.99    110.84 o 
   2   5   9    12627.27    12500.36    187.98 o 
   3   5   9    26526.52    27163.26    249.42 o 
   4   5   9     4087.45     4147.88    111.93 o 
   5   5   9    39610.63    40576.33    248.13 o 
   6   5   9     6194.23     5804.19    141.49 o 
   7   5   9    17016.91    17354.39    176.54 o 
   8   5   9       13.39        2.27     35.26 o 
   9   5   9    16919.08    17584.87    245.02 o 
  10   5   9     1512.21     1240.61    197.96 o 
  11   5   9     7371.27     7020.38    240.11 o 
  12   5   9     3674.79     3442.46    222.45 o 
  13   5   9      161.99      142.18    240.65 o 
  14   5   9     8317.04     8231.32    262.20 o 
  15   5   9      232.78       21.18    218.02 o 
  16   5   9     7283.37     6542.78    361.90 o 
  17   5   9        5.77      164.69    401.10 o 
  18   5   9     8567.00     8687.68    504.44 o 
  19   5   9     4219.44     4164.26    526.10 o 
 -21   6   9     4860.38     3901.92    542.17 o 
 -20   6   9     2459.94     2399.51    465.56 o 
 -19   6   9     5604.96     5876.94    456.03 o 
 -18   6   9       55.94       90.80    214.86 o 
 -17   6   9     5124.19     4410.80    358.23 o 
 -16   6   9       53.65       23.24    306.39 o 
 -15   6   9     1838.23     1758.30    297.97 o 
 -14   6   9     2893.01     2261.74    282.47 o 
 -13   6   9     6031.85     6239.88    244.22 o 
 -12   6   9      233.56      251.30    228.98 o 
 -11   6   9     4057.44     3790.62    243.11 o 
 -10   6   9     6882.12     7175.43    236.04 o 
  -9   6   9     2345.50     1983.79    135.59 o 
  -8   6   9     2200.91     1977.09    134.17 o 
  -7   6   9      181.22      240.47    122.44 o 
  -6   6   9    12387.54    12444.14    331.17 o 
  -5   6   9     7349.44     6830.72    158.20 o 
  -4   6   9    16668.19    17358.23    503.12 o 
  -3   6   9    17745.78    17655.26    495.16 o 
  -2   6   9     1511.27     1527.01    156.22 o 
  -1   6   9    25501.50    26473.28    425.65 o 
   0   6   9     2033.60     2119.99    130.53 o 
   1   6   9    34224.00    35736.02    338.06 o 
   2   6   9     1833.06     1701.52     86.13 o 
   3   6   9    19692.74    20834.07    241.84 o 
   4   6   9       31.09       73.15     97.54 o 
   5   6   9      318.92      324.75    106.98 o 
   6   6   9    17879.60    18104.48    216.79 o 
   7   6   9        4.44       -8.73     32.66 o 
   8   6   9     4759.19     4625.98    191.08 o 
   9   6   9      678.95      624.71    206.48 o 
  10   6   9     4292.86     3708.45    228.16 o 
  11   6   9       88.33      129.03    213.45 o 
  12   6   9     1158.05      843.52    273.65 o 
  13   6   9     2976.71     2758.04    298.24 o 
  14   6   9    10849.96    10592.03    321.21 o 
  15   6   9      597.58      753.61    428.48 o 
  16   6   9      267.11      487.87    521.12 o 
  17   6   9     5683.13     5958.46    534.51 o 
  18   6   9      356.41      201.95    763.59 o 
 -19   7   9     2708.78     2512.76    491.85 o 
 -18   7   9     2104.19     2182.24    486.91 o 
 -17   7   9      207.44       92.89    315.60 o 
 -16   7   9      175.98      315.87    376.42 o 
 -15   7   9      331.08      172.95    290.94 o 
 -14   7   9      946.09      897.66    330.06 o 
 -13   7   9     5036.42     4271.48    305.07 o 
 -12   7   9      218.81       44.91     72.06 o 
 -11   7   9      104.36      106.11    301.54 o 
 -10   7   9     4187.90     3602.39    217.21 o 
  -9   7   9      564.35      301.58    136.06 o 
  -8   7   9     3725.30     4050.49    181.71 o 
  -7   7   9    11535.45    11577.73    422.65 o 
  -6   7   9      136.88      166.66    214.07 o 
  -5   7   9      873.39      606.29    250.86 o 
  -4   7   9       97.01       43.62    345.57 o 
  -3   7   9    29207.24    29795.26    612.58 o 
  -2   7   9     1545.10     1511.62    188.60 o 
  -1   7   9      988.40      919.51    179.43 o 
   0   7   9     8354.55     8737.84    250.31 o 
   1   7   9       29.79        1.84     74.57 o 
   2   7   9    17389.93    16862.62    447.44 o 
   3   7   9     9555.63     9464.20    204.19 o 
   4   7   9      245.59      259.13    126.89 o 
   5   7   9     2165.09     2001.59    170.79 o 
   6   7   9      349.04      380.33    230.67 o 
   7   7   9     3140.76     3198.72    178.06 o 
   8   7   9     5941.07     5891.91    321.02 o 
   9   7   9      108.48      239.02    263.12 o 
  10   7   9      218.66      169.52    356.71 o 
  11   7   9      353.25      236.42    354.81 o 
  12   7   9      463.73      226.47    318.33 o 
  13   7   9     3800.52     3697.57    408.55 o 
  14   7   9      249.61      437.35    528.07 o 
  15   7   9     1713.09     1476.25    579.48 o 
  16   7   9      773.34     1014.44    627.46 o 
 -17   8   9     2441.94     2291.70    498.08 o 
 -16   8   9       78.50      189.10    449.55 o 
 -15   8   9       12.44      -92.30    157.98 o 
 -14   8   9    14623.02    14185.54    392.47 o 
 -13   8   9       60.54       67.58    298.43 o 
 -12   8   9     6263.61     6475.80    502.86 o 
 -11   8   9      792.38      695.27    297.80 o 
 -10   8   9      292.89      231.35    332.72 o 
  -9   8   9     6785.88     6914.37    372.02 o 
  -8   8   9     2503.24     2148.59    290.88 o 
  -7   8   9     4574.97     4125.70    339.61 o 
  -6   8   9     3765.92     3209.47    311.08 o 
  -5   8   9      808.91      596.09    304.44 o 
  -4   8   9     4784.91     4653.27    289.91 o 
  -3   8   9     1714.91     1582.51    231.76 o 
  -2   8   9     4890.86     4851.20    238.14 o 
  -1   8   9    15175.00    16491.07    340.90 o 
   0   8   9    15655.83    15519.69    440.01 o 
   1   8   9        5.30      -30.25    204.05 o 
   2   8   9     1913.62     1830.17    224.13 o 
   3   8   9      404.85      428.16    245.69 o 
   4   8   9    12431.59    13148.09    447.14 o 
   5   8   9      308.82      559.90    338.81 o 
   6   8   9     6210.12     6499.37    308.14 o 
   7   8   9      608.75      611.80    313.93 o 
   8   8   9     1946.90     1676.25    313.36 o 
   9   8   9    17634.46    18766.15    493.47 o 
  10   8   9    22051.97    23005.74    488.31 o 
  11   8   9      521.87      423.26    447.78 o 
  12   8   9      213.80        5.75    378.85 o 
  13   8   9     9928.29     9940.12    523.26 o 
  14   8   9       41.42      -22.69    292.19 o 
 -15   9   9        1.21       31.89    289.93 o 
 -14   9   9      261.12      178.19    297.24 o 
 -13   9   9    11357.51    11525.57    503.92 o 
 -12   9   9     9209.18     9404.51    450.53 o 
 -11   9   9      977.26     1050.67    421.21 o 
 -10   9   9       27.34      -91.42    245.08 o 
  -9   9   9     6767.22     6264.50    443.40 o 
  -8   9   9     4472.20     3956.37    436.48 o 
  -7   9   9    19193.22    19955.80    767.04 o 
  -6   9   9      125.45       79.32    334.91 o 
  -5   9   9     7237.63     7605.39    350.99 o 
  -4   9   9      209.63       51.86     86.18 o 
  -3   9   9     3335.51     3158.80    357.41 o 
  -2   9   9    14789.33    15849.53    448.57 o 
  -1   9   9     2121.87     2120.72    309.91 o 
   0   9   9     1527.12     1501.41    341.29 o 
   1   9   9      945.19      845.86    350.11 o 
   2   9   9      257.43      144.51    298.72 o 
   3   9   9     6898.06     7698.08    437.16 o 
   4   9   9     1608.02     1671.66    487.26 o 
   5   9   9     9009.54     8521.26   1281.51 o 
   6   9   9     2754.90     2687.95    460.31 o 
   7   9   9     1070.61     1343.09    640.77 o 
   8   9   9     1695.48     1671.69    700.44 o 
   9   9   9    12626.62    13911.81    534.73 o 
  10   9   9       32.70      109.73    570.29 o 
  11   9   9     2476.53     1999.52    576.64 o 
  12   9   9       38.66       42.39    540.40 o 
 -11  10   9     6263.61     6726.58    506.57 o 
 -10  10   9      941.02      754.06    603.85 o 
  -9  10   9      146.79      121.45    415.25 o 
  -8  10   9     3974.04     3897.20    434.63 o 
  -7  10   9      715.46      532.52    437.74 o 
  -6  10   9     6796.27     7101.53    426.14 o 
  -5  10   9     3141.05     3513.28    434.06 o 
  -4  10   9     1263.91      616.02    491.41 o 
  -3  10   9      341.92      254.70    433.52 o 
  -2  10   9        7.02     -113.11    308.67 o 
  -1  10   9     2687.24     3087.89    496.84 o 
   0  10   9      117.50      172.22    488.21 o 
   1  10   9      348.75      253.64    489.14 o 
   2  10   9      139.17       -1.34    544.08 o 
   3  10   9       14.34       59.18    834.61 o 
   4  10   9     1165.36      744.50    690.25 o 
   5  10   9     5819.05     6021.48    593.43 o 
   6  10   9      110.34       48.42    548.57 o 
   7  10   9      797.91      757.07    817.37 o 
   8  10   9     3156.64     3796.08    856.03 o 
  -4  11   9      628.63      605.11    607.87 o 
  -3  11   9     3786.05     3781.97    650.19 o 
  -2  11   9       56.65      -79.42    687.02 o 
  -1  11   9      469.08      400.35    627.48 o 
   0  11   9     2879.49     2660.84    789.50 o 
   1  11   9     4719.42     4357.60    812.56 o 
 -24   0  10     5956.96     6101.30    708.76 o 
 -23   0  10      568.37      204.62    626.81 o 
 -22   0  10       49.50      -32.57    460.71 o 
 -21   0  10    16166.18    16978.46    538.15 o 
 -20   0  10     3155.29     3218.82    294.29 o 
 -19   0  10     3305.55     2608.07    251.14 o 
 -18   0  10        1.88      191.35    239.59 o 
 -17   0  10     4481.33     4759.73    200.17 o 
 -16   0  10     1620.28     1720.49    123.35 o 
 -15   0  10    27723.41    29021.20    376.18 o 
 -14   0  10     1993.63     1821.86    136.43 o 
 -13   0  10     3654.72     3613.01    131.46 o 
 -12   0  10    30921.40    31752.89    758.72 o 
 -11   0  10    16562.86    17338.50    554.50 o 
 -10   0  10    68825.57    71717.94   1092.11 o 
  -9   0  10    59060.27    60527.46    401.85 o 
  -8   0  10      369.16      250.46     81.35 o 
  -7   0  10     2174.67     2417.46     87.17 o 
  -6   0  10    53892.20    54456.11    525.43 o 
  -5   0  10    31419.85    31752.29    450.39 o 
  -4   0  10    99513.22    97867.43    988.50 o 
  -3   0  10    59895.86    60015.00    390.31 o 
  -2   0  10    44158.92    46496.75    572.36 o 
  -1   0  10    15332.61    16052.97    275.66 o 
   0   0  10    28929.21    28890.43    362.69 o 
   1   0  10   102106.79   100040.98    845.37 o 
   2   0  10     7631.35     7209.54     99.78 o 
   3   0  10    64944.32    64421.71    450.23 o 
   4   0  10      311.81      339.03     34.88 o 
   5   0  10      151.49      208.15     59.03 o 
   6   0  10   111859.64   111354.59   1482.75 o 
   7   0  10    42733.02    42076.70    365.52 o 
   8   0  10    14683.39    14322.88    244.17 o 
   9   0  10    12323.05    11761.80    290.07 o 
  10   0  10     3532.62     3327.10    137.05 o 
  11   0  10       18.10        7.02     88.40 o 
  12   0  10    36405.09    35329.67    571.98 o 
  13   0  10     8918.92     8211.33    296.17 o 
  14   0  10     1305.47     1146.44    281.63 o 
  15   0  10     2450.02     2417.97    318.31 o 
  16   0  10      529.74      634.73    359.08 o 
  17   0  10     9056.45     8571.27    317.43 o 
  18   0  10     5377.74     5695.03    330.86 o 
  19   0  10     1349.86     1463.20    412.09 o 
  20   0  10      106.73      271.17    524.52 o 
  21   0  10      133.71     -238.12    620.33 o 
 -24   1  10     2467.74     2787.44    461.88 o 
 -23   1  10     2256.83     2380.49    350.91 o 
 -22   1  10     4233.79     4743.04    296.69 o 
 -21   1  10       89.44      152.82    321.78 o 
 -20   1  10      663.49      677.73    229.32 o 
 -19   1  10        5.27        7.29    239.96 o 
 -18   1  10       30.46       51.23     97.44 o 
 -17   1  10      876.53      824.09    135.88 o 
 -16   1  10     3921.16     3752.44    134.07 o 
 -15   1  10     4206.03     4230.25    105.66 o 
 -14   1  10     7106.96     7390.50    164.10 o 
 -13   1  10      145.51      136.98     52.34 o 
 -12   1  10     3601.21     3570.37    152.76 o 
 -11   1  10    25653.62    26307.63    305.30 o 
 -10   1  10    37432.07    38189.13    413.31 o 
  -9   1  10     4510.28     4614.85     99.96 o 
  -8   1  10     5542.48     5444.09    119.46 o 
  -7   1  10       26.08       24.36     37.78 o 
  -6   1  10    17907.92    17382.17    199.74 o 
  -5   1  10    38777.63    38544.07    471.71 o 
  -4   1  10     3918.49     4029.43     99.24 o 
  -3   1  10    25443.36    26373.67    333.36 o 
  -2   1  10    33368.05    34146.27    249.88 o 
  -1   1  10    23738.64    24214.21    155.28 o 
   0   1  10     8224.39     7956.19     88.93 o 
   1   1  10     5611.14     5539.17     64.48 o 
   2   1  10    30430.43    30073.02    159.30 o 
   3   1  10    16103.75    16052.79     92.05 o 
   4   1  10      363.59      369.62     30.13 o 
   5   1  10    15193.81    14829.86    135.16 o 
   6   1  10       24.09       98.49     42.92 o 
   7   1  10    59219.47    60366.57    403.53 o 
   8   1  10    12543.60    12334.72    134.90 o 
   9   1  10     4006.63     3956.21     76.05 o 
  10   1  10     1145.55     1059.34     72.68 o 
  11   1  10    12010.85    11958.62    133.99 o 
  12   1  10        4.96       69.94    110.12 o 
  13   1  10     4806.99     4465.28    133.25 o 
  14   1  10     2816.71     2474.99    153.36 o 
  15   1  10     1900.64     1559.65    170.77 o 
  16   1  10      442.67      433.88    253.76 o 
  17   1  10     2364.07     2082.59    266.34 o 
  18   1  10     2266.13     2095.31    329.47 o 
  19   1  10     4962.18     4816.16    402.40 o 
  20   1  10      513.89      421.67    428.50 o 
  21   1  10     6471.57     6617.31    484.36 o 
 -24   2  10     1513.27     1321.92    442.78 o 
 -23   2  10      224.58      197.95    344.29 o 
 -22   2  10      803.35      924.33    372.66 o 
 -21   2  10       60.34       55.06    317.67 o 
 -20   2  10       11.90      -96.67    211.98 o 
 -19   2  10      712.03      702.43    218.89 o 
 -18   2  10      492.04      453.59    208.56 o 
 -17   2  10      813.49      632.93    190.48 o 
 -16   2  10     1507.22     1491.41    193.14 o 
 -15   2  10        1.55      170.15    201.33 o 
 -14   2  10     9210.00     8847.60    200.31 o 
 -13   2  10       62.20      147.77    161.77 o 
 -12   2  10      527.96      427.23    112.36 o 
 -11   2  10        1.39        4.21     24.44 o 
 -10   2  10       52.30       33.76     45.26 o 
  -9   2  10     6704.42     7013.43    120.04 o 
  -8   2  10    18932.68    19202.31    199.23 o 
  -7   2  10      945.92      964.85     53.82 o 
  -6   2  10    21016.85    22521.46    235.16 o 
  -5   2  10     4426.90     4895.41     81.07 o 
  -4   2  10      947.79     1031.14     52.77 o 
  -3   2  10    27222.01    27459.52    269.45 o 
  -2   2  10     5948.97     6034.30     85.87 o 
  -1   2  10      467.31      368.20     25.93 o 
   0   2  10     9090.71     9708.05     70.18 o 
   1   2  10     1654.82     1525.11     37.91 o 
   2   2  10    31631.79    32545.11    205.71 o 
   3   2  10      781.04      638.96     43.67 o 
   4   2  10     5208.26     5066.69     70.41 o 
   5   2  10      113.87      125.87     44.02 o 
   6   2  10        3.25       14.16     37.80 o 
   7   2  10      238.98      207.11     49.79 o 
   8   2  10     3247.89     2919.29     74.86 o 
   9   2  10      810.65      776.70     45.73 o 
  10   2  10     3928.34     3903.01    126.50 o 
  11   2  10      609.96      417.40    106.02 o 
  12   2  10     1910.16     1758.14     99.95 o 
  13   2  10     3302.81     3126.11    151.19 o 
  14   2  10      146.41      194.02    129.69 o 
  15   2  10     1219.45      996.45    235.75 o 
  16   2  10      299.44      269.02    257.11 o 
  17   2  10      171.88      142.93    289.17 o 
  18   2  10      255.74      206.33    322.75 o 
  19   2  10     4019.95     3773.86    374.49 o 
  20   2  10      176.24      200.32    290.56 o 
  21   2  10      905.26      833.53    467.80 o 
 -23   3  10      417.25      321.39    394.29 o 
 -22   3  10     1950.52     2106.13    367.40 o 
 -21   3  10     1011.33      895.30    372.62 o 
 -20   3  10     4687.08     4842.44    306.54 o 
 -19   3  10       75.49       99.05    306.75 o 
 -18   3  10     2865.55     2696.69    262.70 o 
 -17   3  10      160.73       64.91    107.83 o 
 -16   3  10     8244.92     7909.63    192.10 o 
 -15   3  10     1737.57     1718.27    146.71 o 
 -14   3  10    15137.67    15096.92    361.86 o 
 -13   3  10     4904.41     4956.90    130.16 o 
 -12   3  10     2646.37     2437.68    124.19 o 
 -11   3  10    12827.98    12581.92    258.63 o 
 -10   3  10     2256.77     2053.72    101.79 o 
  -9   3  10      828.52      845.11    108.12 o 
  -8   3  10        0.60        3.27     28.35 o 
  -7   3  10     5589.09     5482.83    183.83 o 
  -6   3  10     8345.60     8386.39    126.44 o 
  -5   3  10    12001.01    12395.44    134.21 o 
  -4   3  10    11719.14    11681.88    184.31 o 
  -3   3  10    20789.27    22225.80    170.79 o 
  -2   3  10     7337.12     7892.62     85.16 o 
  -1   3  10      109.94      121.98     45.67 o 
   0   3  10     9211.17     9202.34    162.65 o 
   1   3  10     8123.50     7915.03     86.02 o 
   2   3  10    12353.18    12290.70    145.28 o 
   3   3  10     1460.23     1508.44     63.80 o 
   4   3  10     8500.34     8599.10    135.55 o 
   5   3  10     1356.03     1189.57     67.57 o 
   6   3  10     1512.55     1463.83     64.18 o 
   7   3  10    25878.08    25549.52    500.77 o 
   8   3  10     2756.06     2743.55    100.76 o 
   9   3  10     7239.55     6969.45    105.09 o 
  10   3  10      792.36      691.17     77.87 o 
  11   3  10    32674.57    33690.08    446.99 o 
  12   3  10     5191.34     4786.48    138.46 o 
  13   3  10     1783.22     1773.88    125.73 o 
  14   3  10    12179.13    12325.71    393.46 o 
  15   3  10     1844.53     1740.96    255.11 o 
  16   3  10        7.24       21.78    221.47 o 
  17   3  10      208.94      216.31    257.06 o 
  18   3  10      321.32      169.74    115.48 o 
  19   3  10      740.38      773.34    402.78 o 
  20   3  10        3.07      -18.10    138.73 o 
 -23   4  10      256.00      335.56    520.06 o 
 -22   4  10     1480.20     1201.73    505.83 o 
 -21   4  10     1549.17     1200.79    413.67 o 
 -20   4  10      834.37      571.08    397.30 o 
 -19   4  10      275.19      172.54    367.64 o 
 -18   4  10     1017.68      965.66    301.63 o 
 -17   4  10       54.07       18.03    171.18 o 
 -16   4  10       86.11      169.68    231.93 o 
 -15   4  10     7100.93     6536.35    237.17 o 
 -14   4  10       25.25       88.50    112.16 o 
 -13   4  10     2444.84     2543.36    185.98 o 
 -12   4  10     8126.07     7808.24    231.65 o 
 -11   4  10    15656.11    15561.46    371.46 o 
 -10   4  10    11436.99    11387.84    223.45 o 
  -9   4  10    26411.02    26469.33    416.62 o 
  -8   4  10     3901.32     3709.77    176.70 o 
  -7   4  10      106.88       95.13    103.97 o 
  -6   4  10    18375.36    18140.57    310.14 o 
  -5   4  10     7651.74     7731.19    113.37 o 
  -4   4  10    30384.85    31278.61    215.84 o 
  -3   4  10     3767.39     3786.41     78.24 o 
  -2   4  10       59.34       45.37     60.11 o 
  -1   4  10     3343.34     3165.45     84.21 o 
   0   4  10     3979.34     3648.63     71.27 o 
   1   4  10    33446.36    34394.42    451.74 o 
   2   4  10    30462.78    31513.17    315.36 o 
   3   4  10     7330.68     7678.71    102.32 o 
   4   4  10      241.26      247.67     54.82 o 
   5   4  10     2981.37     2750.17    111.52 o 
   6   4  10    21665.69    21807.50    209.47 o 
   7   4  10    15335.53    15300.78    157.04 o 
   8   4  10    26391.22    26993.12    336.35 o 
   9   4  10    14378.98    15234.87    316.25 o 
  10   4  10     2581.67     2446.06    110.37 o 
  11   4  10      404.51      380.06    137.75 o 
  12   4  10    22218.40    21381.33    325.45 o 
  13   4  10      701.12      660.78    267.66 o 
  14   4  10      735.51      649.79    286.59 o 
  15   4  10     2835.84     2698.01    319.86 o 
  16   4  10      468.46      424.00    319.62 o 
  17   4  10     2542.55     2294.67    337.51 o 
  18   4  10     1269.75      936.80    399.85 o 
  19   4  10      594.19      498.39    443.50 o 
 -22   5  10       84.12      188.73    618.34 o 
 -21   5  10       30.39      155.14    641.92 o 
 -20   5  10     1616.39     1143.84    425.95 o 
 -19   5  10     2094.48     1425.26    381.20 o 
 -18   5  10     8003.07     7454.40    335.06 o 
 -17   5  10      612.08      515.89    298.87 o 
 -16   5  10       84.26       96.53    206.46 o 
 -15   5  10     4564.96     4785.16    240.11 o 
 -14   5  10     3672.76     3574.11    208.88 o 
 -13   5  10     6252.24     5616.43    240.34 o 
 -12   5  10     3892.20     3297.99    129.39 o 
 -11   5  10    15271.04    14612.20    314.60 o 
 -10   5  10    41006.85    40701.82    388.30 o 
  -9   5  10      220.26      159.55     78.02 o 
  -8   5  10    10009.65     9596.82    229.27 o 
  -7   5  10        3.95       24.53     80.05 o 
  -6   5  10     2426.40     2097.34     88.71 o 
  -5   5  10    18347.77    18804.83    361.36 o 
  -4   5  10     4054.39     3700.94     90.88 o 
  -3   5  10    21012.90    21660.07    197.34 o 
  -2   5  10    38315.48    39421.22    235.75 o 
  -1   5  10    14581.97    14887.81    177.35 o 
   0   5  10     1211.57     1118.90     90.32 o 
   1   5  10        6.46       -3.01     66.34 o 
   2   5  10     4547.63     4270.81    118.08 o 
   3   5  10    13826.68    14368.42    182.02 o 
   4   5  10     4756.46     4811.42    126.06 o 
   5   5  10      249.86      236.95    114.61 o 
   6   5  10     3595.92     3692.52    135.19 o 
   7   5  10     3747.69     4004.18    198.37 o 
   8   5  10    25747.08    27604.16    581.19 o 
   9   5  10       55.62       30.15    125.96 o 
  10   5  10     2283.64     2331.89    248.35 o 
  11   5  10      110.73      126.81    249.52 o 
  12   5  10     1227.48     1183.42    206.29 o 
  13   5  10     4781.38     4619.05    298.65 o 
  14   5  10     7977.55     7536.72    367.19 o 
  15   5  10      223.95       64.89     90.70 o 
  16   5  10      982.58      911.72    419.49 o 
  17   5  10     8189.26     7998.64    632.96 o 
  18   5  10        2.51       42.53    343.38 o 
 -21   6  10       15.69      -11.24    635.34 o 
 -20   6  10     2565.28     2131.58    473.03 o 
 -19   6  10     1905.86     2177.40    451.88 o 
 -18   6  10     1008.74      427.33    385.30 o 
 -17   6  10      240.24       25.91     66.09 o 
 -16   6  10      406.12      287.75    352.61 o 
 -15   6  10       51.49       34.30    182.90 o 
 -14   6  10     5195.63     4755.54    270.23 o 
 -13   6  10      423.15      359.24    258.86 o 
 -12   6  10      431.73      537.44    243.98 o 
 -11   6  10       54.04       44.90    172.66 o 
 -10   6  10        7.94        0.09    114.70 o 
  -9   6  10     6128.53     5981.00    167.18 o 
  -8   6  10    38488.44    38754.08    678.83 o 
  -7   6  10      550.98      436.78    140.08 o 
  -6   6  10    22416.17    22625.18    461.27 o 
  -5   6  10      744.87      368.58    150.64 o 
  -4   6  10     9226.52     9220.41    380.82 o 
  -3   6  10    68919.26    71243.92   1191.31 o 
  -2   6  10     2049.42     1954.46    128.42 o 
  -1   6  10    23335.64    25075.51    280.29 o 
   0   6  10      802.88      734.53    134.19 o 
   1   6  10      205.85      241.35    116.26 o 
   2   6  10    35617.04    37313.48    446.08 o 
   3   6  10     1318.52     1167.81    135.54 o 
   4   6  10    22870.65    23846.83    258.66 o 
   5   6  10       10.68        6.49     68.66 o 
   6   6  10    14938.38    15282.34    235.62 o 
   7   6  10    10532.02    10522.87    194.16 o 
   8   6  10      317.24       40.07     77.72 o 
   9   6  10       41.82       16.46    238.60 o 
  10   6  10     2096.30     1620.02    264.27 o 
  11   6  10      679.14      702.33    309.05 o 
  12   6  10      100.00      170.80    324.60 o 
  13   6  10     5709.59     5218.03    357.91 o 
  14   6  10      641.32      564.50    408.27 o 
  15   6  10     4691.77     4665.51    405.71 o 
  16   6  10      727.51      609.11    532.00 o 
  17   6  10        2.08      241.86    580.21 o 
 -19   7  10      322.45      328.16    544.84 o 
 -18   7  10    13792.97    14180.79    518.37 o 
 -17   7  10     1730.05     1661.35    434.49 o 
 -16   7  10      139.62       81.71    172.76 o 
 -15   7  10     2343.55     2027.04    370.81 o 
 -14   7  10     7174.49     6957.65    341.01 o 
 -13   7  10      770.09      752.31    313.73 o 
 -12   7  10      129.48      284.22    275.67 o 
 -11   7  10       91.42      213.70    266.17 o 
 -10   7  10      162.16      181.84    231.32 o 
  -9   7  10        2.31       -2.91     32.34 o 
  -8   7  10     3690.37     3311.76    209.21 o 
  -7   7  10    26379.49    29033.14    433.39 o 
  -6   7  10     3404.22     3196.87    324.43 o 
  -5   7  10      194.98      159.18    263.61 o 
  -4   7  10    12802.62    12622.87    346.91 o 
  -3   7  10     4087.36     3977.49    191.70 o 
  -2   7  10     8629.21     8887.02    244.38 o 
  -1   7  10     3087.57     3179.40    182.92 o 
   0   7  10     3639.70     3349.32    164.80 o 
   1   7  10     2302.05     2165.17    164.89 o 
   2   7  10      184.79       89.14    152.90 o 
   3   7  10     4610.29     4466.76    126.06 o 
   4   7  10    21305.96    22881.13    309.65 o 
   5   7  10      361.81      409.53    165.05 o 
   6   7  10     2187.82     1895.26    187.88 o 
   7   7  10      454.63      360.54    249.72 o 
   8   7  10       69.88       -1.78     72.08 o 
   9   7  10     7726.98     8125.37    279.98 o 
  10   7  10        9.06       17.47    232.56 o 
  11   7  10     5466.32     5582.50    339.00 o 
  12   7  10     2703.80     2296.90    390.16 o 
  13   7  10     1157.24      987.65    424.58 o 
  14   7  10     8318.66     8187.48    502.46 o 
  15   7  10      734.84      874.19    523.20 o 
  16   7  10      244.64      130.14    708.61 o 
 -17   8  10      639.00      783.72    519.96 o 
 -16   8  10      323.54      334.63    480.80 o 
 -15   8  10       46.55      -16.25     33.65 o 
 -14   8  10      588.27      619.80    327.35 o 
 -13   8  10     1254.36     1272.98    325.28 o 
 -12   8  10      927.99      914.79    311.50 o 
 -11   8  10     8902.64     8501.88    291.23 o 
 -10   8  10       20.92       29.89    126.95 o 
  -9   8  10     2679.02     2502.08    312.58 o 
  -8   8  10     3028.08     2829.53    348.48 o 
  -7   8  10     1031.89      825.19    342.50 o 
  -6   8  10     4515.67     4440.66    331.11 o 
  -5   8  10     3615.43     3910.59    231.44 o 
  -4   8  10     2729.70     2828.79    240.60 o 
  -3   8  10       93.73      196.06    237.68 o 
  -2   8  10     4515.03     4443.07    240.15 o 
  -1   8  10      688.80      612.91    241.02 o 
   0   8  10     2024.83     1806.99    201.82 o 
   1   8  10      728.28      633.78    209.35 o 
   2   8  10     2609.28     2344.82    252.00 o 
   3   8  10       99.25       44.99    255.47 o 
   4   8  10     4782.56     4973.13    318.84 o 
   5   8  10     3233.77     3025.11    374.08 o 
   6   8  10     1506.30     1275.07    376.73 o 
   7   8  10     3369.41     3259.64    304.37 o 
   8   8  10     2859.27     2784.73    301.37 o 
   9   8  10     7351.49     7312.66    346.62 o 
  10   8  10     4745.75     5232.88    400.08 o 
  11   8  10      558.15      659.11    450.29 o 
  12   8  10     1687.04     1543.86    472.78 o 
  13   8  10        0.10       -6.58    393.57 o 
  14   8  10     2021.94     2046.70    583.76 o 
 -14   9  10      977.65      696.00    486.47 o 
 -13   9  10     2358.91     2316.07    453.13 o 
 -12   9  10     7932.85     7643.72    399.76 o 
 -11   9  10     1356.46     1471.92    372.24 o 
 -10   9  10    10965.38    10388.81    551.47 o 
  -9   9  10     2762.33     2338.56    452.51 o 
  -8   9  10    14921.60    17841.66    631.53 o 
  -7   9  10        0.72       43.69    302.55 o 
  -6   9  10      192.97      183.82    412.74 o 
  -5   9  10    10843.99     9521.91    401.07 o 
  -4   9  10     7282.49     7183.55    368.44 o 
  -3   9  10       93.55      115.88    295.84 o 
  -2   9  10     1002.44     1034.99    289.00 o 
  -1   9  10      484.67      273.61    304.10 o 
   0   9  10      177.89       -3.22    291.81 o 
   1   9  10     1262.35     1257.17    313.21 o 
   2   9  10       55.02       16.29    141.92 o 
   3   9  10    12384.58    13231.39    501.12 o 
   4   9  10     3533.62     3322.62    493.81 o 
   5   9  10     5326.88     5689.73    552.84 o 
   6   9  10     4032.78     3798.00    449.75 o 
   7   9  10     1745.57     1721.90    581.83 o 
   8   9  10     5785.48     6793.48    648.99 o 
   9   9  10      522.35      494.38    484.56 o 
  10   9  10     5757.92     5699.69    653.34 o 
  11   9  10      288.77      257.53    309.03 o 
 -11  10  10      302.81      391.30    523.76 o 
 -10  10  10      808.54      919.84    535.73 o 
  -9  10  10     3126.95     3108.09    494.88 o 
  -8  10  10     8140.24     8445.90    421.86 o 
  -7  10  10      236.72      214.84    415.44 o 
  -6  10  10     2867.34     2896.28    453.10 o 
  -5  10  10      249.90       56.02    165.56 o 
  -4  10  10     3178.44     3429.97    406.91 o 
  -3  10  10    15179.13    14818.87    423.15 o 
  -2  10  10       38.87     -144.57    343.97 o 
  -1  10  10     6034.26     5996.27    390.06 o 
   0  10  10       62.49      -81.09    318.79 o 
   1  10  10      407.27      449.81    490.81 o 
   2  10  10     6466.71     7108.66    851.79 o 
   3  10  10       70.51      -95.12    530.35 o 
   4  10  10     9029.28     9094.82    851.34 o 
   5  10  10     2150.05     2132.41    630.08 o 
   6  10  10     1060.26      791.52    780.42 o 
   7  10  10     5477.05     5961.70   1151.15 o 
  -2  11  10     4596.10     5482.61    644.46 o 
  -1  11  10     8385.73     9378.64    862.13 o 
 -24   1  11       96.66      601.30    511.87 o 
 -23   1  11       55.72      -24.27    266.95 o 
 -22   1  11     3050.74     3181.33    285.80 o 
 -21   1  11     6723.13     6847.70    303.20 o 
 -20   1  11        0.89       60.77    247.24 o 
 -19   1  11        1.82       48.04    217.31 o 
 -18   1  11      994.34      961.84    149.29 o 
 -17   1  11      220.05      205.91    139.87 o 
 -16   1  11       71.41       70.64     60.13 o 
 -15   1  11      266.66      267.47    103.83 o 
 -14   1  11     1143.65      993.54     75.09 o 
 -13   1  11     2674.83     2534.66     94.24 o 
 -12   1  11      802.81      869.19     78.25 o 
 -11   1  11     7850.49     8474.95    212.68 o 
 -10   1  11     8409.51     8742.33    211.96 o 
  -9   1  11     7130.34     6741.54    118.20 o 
  -8   1  11     6291.44     6248.18    130.23 o 
  -7   1  11      957.44      917.44     52.89 o 
  -6   1  11      309.16      331.69     43.40 o 
  -5   1  11    25272.79    24183.79    268.21 o 
  -4   1  11     5766.02     5749.84     91.44 o 
  -3   1  11      155.40      160.55     70.86 o 
  -2   1  11     1726.38     1908.98     66.26 o 
  -1   1  11       43.30      106.12     48.82 o 
   0   1  11    20298.33    20667.76    234.92 o 
   1   1  11     4674.14     4462.48     54.57 o 
   2   1  11    51138.66    51936.54    277.93 o 
   3   1  11    13911.36    13923.29    100.45 o 
   4   1  11      134.30      186.88     35.38 o 
   5   1  11    28110.56    28094.39    251.45 o 
   6   1  11     6304.97     5941.82     72.98 o 
   7   1  11     1622.61     1553.97     66.13 o 
   8   1  11      251.29      222.88     76.79 o 
   9   1  11       13.05       99.62     71.15 o 
  10   1  11      100.65      146.72     80.40 o 
  11   1  11      892.37      806.33     89.45 o 
  12   1  11    11910.45    11630.56    197.70 o 
  13   1  11     2373.89     2173.40    133.40 o 
  14   1  11       32.32       78.30    122.36 o 
  15   1  11     2808.78     2521.89    208.16 o 
  16   1  11     5056.73     5035.31    231.34 o 
  17   1  11    10330.44    10128.01    287.16 o 
  18   1  11     1021.91      833.02    331.83 o 
  19   1  11     1245.55     1207.77    422.22 o 
  20   1  11     1419.24     1375.10    493.60 o 
 -24   2  11     3390.28     3482.18    463.87 o 
 -23   2  11      668.56      613.70    361.31 o 
 -22   2  11       70.63      -13.22    204.68 o 
 -21   2  11     1055.54      999.17    335.20 o 
 -20   2  11     6268.02     6078.07    275.75 o 
 -19   2  11     2579.45     2163.80    213.93 o 
 -18   2  11      449.38      436.83    183.97 o 
 -17   2  11     2836.50     2786.59    208.66 o 
 -16   2  11    19357.95    19191.44    533.75 o 
 -15   2  11     5508.95     5080.50    172.34 o 
 -14   2  11     3839.29     3110.33    143.10 o 
 -13   2  11      619.25      494.92    148.06 o 
 -12   2  11      628.52      467.79    137.14 o 
 -11   2  11       86.82      130.83     96.54 o 
 -10   2  11     2065.99     1912.21     86.69 o 
  -9   2  11      187.24      145.16     77.23 o 
  -8   2  11    22476.81    23065.22    308.33 o 
  -7   2  11    46734.30    46871.49    291.99 o 
  -6   2  11    68480.38    72898.34    565.99 o 
  -5   2  11     5779.37     6187.82     92.48 o 
  -4   2  11    26471.17    27099.40    224.82 o 
  -3   2  11    12737.23    13229.89    215.97 o 
  -2   2  11     2279.93     2274.87     56.35 o 
  -1   2  11     3947.38     4229.38     64.45 o 
   0   2  11     1428.20     1621.71     33.67 o 
   1   2  11    48124.52    49287.13    373.22 o 
   2   2  11   119175.95   119959.89    822.70 o 
   3   2  11    40818.91    42676.03    231.70 o 
   4   2  11     1053.46     1048.36     49.58 o 
   5   2  11     2286.04     2233.93     53.91 o 
   6   2  11     9847.47    10186.45     98.43 o 
   7   2  11     7001.31     6947.51     88.67 o 
   8   2  11        5.72        1.65     17.03 o 
   9   2  11     1145.49     1123.47     62.31 o 
  10   2  11      904.94      907.00     52.92 o 
  11   2  11       37.90      112.51     71.63 o 
  12   2  11    16057.61    15711.13    223.69 o 
  13   2  11      414.95      348.03    115.43 o 
  14   2  11       11.59      -18.89     34.94 o 
  15   2  11      597.10      449.88    234.12 o 
  16   2  11      665.10      611.39    260.69 o 
  17   2  11      462.79      416.12    284.96 o 
  18   2  11     8108.79     8060.18    314.92 o 
  19   2  11      554.71      641.67    396.18 o 
  20   2  11      713.79      734.58    400.71 o 
 -23   3  11      187.70       70.21    101.22 o 
 -22   3  11      665.25      219.38    221.52 o 
 -21   3  11     8600.99     8726.29    325.45 o 
 -20   3  11      215.17       54.01    121.54 o 
 -19   3  11     5963.13     5759.25    296.45 o 
 -18   3  11     3609.29     3289.28    251.06 o 
 -17   3  11      394.99      422.92    273.49 o 
 -16   3  11      650.44      486.27    174.38 o 
 -15   3  11     6203.30     6110.58    187.51 o 
 -14   3  11    15601.20    15028.54    362.63 o 
 -13   3  11      294.75      303.53    142.33 o 
 -12   3  11     2034.24     1936.25    125.17 o 
 -11   3  11       33.18      112.52     83.60 o 
 -10   3  11     4513.42     4331.29    174.21 o 
  -9   3  11    12658.73    12190.48    233.10 o 
  -8   3  11        2.94       22.53    105.54 o 
  -7   3  11     9829.57     9747.87    237.08 o 
  -6   3  11     2717.23     2734.14    154.75 o 
  -5   3  11    39365.92    39246.45    550.29 o 
  -4   3  11    43923.60    44395.69    324.35 o 
  -3   3  11     8652.96     9015.05    100.72 o 
  -2   3  11    11594.11    11260.11    105.52 o 
  -1   3  11     1033.37      827.28     46.25 o 
   0   3  11    10423.95     9941.68    131.56 o 
   1   3  11    42769.48    43808.09    319.65 o 
   2   3  11     3588.21     3844.27     77.77 o 
   3   3  11    25606.50    25674.31    217.64 o 
   4   3  11     5180.90     4966.68    106.48 o 
   5   3  11     1459.45     1340.84     76.62 o 
   6   3  11     8747.78     8640.77    125.10 o 
   7   3  11     2057.41     1793.26    114.12 o 
   8   3  11    17848.39    18120.80    274.86 o 
   9   3  11     6956.89     6992.55    114.75 o 
  10   3  11     1677.36     1400.17    122.66 o 
  11   3  11     1334.68     1089.71    131.83 o 
  12   3  11     1194.29      929.85    143.69 o 
  13   3  11     1877.27     1471.20    146.05 o 
  14   3  11       23.02       14.86     52.13 o 
  15   3  11      323.29      226.70    266.64 o 
  16   3  11      735.39      601.51    299.09 o 
  17   3  11     3832.80     3539.81    303.17 o 
  18   3  11      272.50      285.14    312.61 o 
  19   3  11     3787.79     3834.08    420.22 o 
  20   3  11     3865.41     4369.89    503.14 o 
 -23   4  11      186.22       48.13    541.80 o 
 -22   4  11        8.27      -57.10    186.44 o 
 -21   4  11     2935.06     2914.14    423.38 o 
 -20   4  11     3566.95     2938.09    370.94 o 
 -19   4  11     2378.38     1876.70    362.04 o 
 -18   4  11       39.59       -3.05     91.69 o 
 -17   4  11     5200.57     4900.45    327.92 o 
 -16   4  11       15.86       51.06    208.11 o 
 -15   4  11     3282.98     2840.65    222.48 o 
 -14   4  11    11537.62    11150.87    296.11 o 
 -13   4  11    17429.95    17188.43    441.96 o 
 -12   4  11     1239.41     1125.53    161.38 o 
 -11   4  11    10482.92     9634.86    228.65 o 
 -10   4  11     8112.47     7728.57    182.00 o 
  -9   4  11     8958.74     8814.61    158.41 o 
  -8   4  11     7240.62     7509.42    168.99 o 
  -7   4  11      114.01      132.35    104.94 o 
  -6   4  11      451.46      357.54     92.50 o 
  -5   4  11       21.44       34.28     47.41 o 
  -4   4  11    17605.28    17970.23    240.62 o 
  -3   4  11    48796.71    49988.03    243.19 o 
  -2   4  11     6847.35     6919.40     97.77 o 
  -1   4  11    37584.97    39363.54    459.15 o 
   0   4  11      382.57      350.94     69.00 o 
   1   4  11     4251.53     4303.54    108.68 o 
   2   4  11    10368.50    10612.85    173.94 o 
   3   4  11    20746.09    20826.69    161.20 o 
   4   4  11     9443.48     9390.83    118.29 o 
   5   4  11     4749.61     4409.20     90.13 o 
   6   4  11     2134.78     1931.99     90.27 o 
   7   4  11    23192.92    23440.36    257.31 o 
   8   4  11    18332.94    18579.44    349.02 o 
   9   4  11     3336.66     2963.27    117.63 o 
  10   4  11     4849.44     4648.66    186.24 o 
  11   4  11      416.65      438.37    145.71 o 
  12   4  11      669.65      759.69    155.90 o 
  13   4  11     7064.83     6758.88    252.81 o 
  14   4  11      398.11      423.50    306.57 o 
  15   4  11       94.07      144.74    287.00 o 
  16   4  11      793.17      613.36    354.87 o 
  17   4  11       72.65       14.86    105.45 o 
  18   4  11     3919.80     3411.43    381.05 o 
  19   4  11     2655.39     2516.91    456.45 o 
 -22   5  11      677.95      417.29    565.06 o 
 -21   5  11      685.12      461.93    524.79 o 
 -20   5  11      589.44      532.06    469.75 o 
 -19   5  11       34.61       31.30    255.58 o 
 -18   5  11      653.87      502.35    346.40 o 
 -17   5  11     1031.71      654.20    312.67 o 
 -16   5  11       12.33     -259.42    290.73 o 
 -15   5  11       21.53      -42.14    228.47 o 
 -14   5  11     1630.00     1709.00    220.46 o 
 -13   5  11     9237.21     8601.30    219.48 o 
 -12   5  11     4172.90     4138.14    145.00 o 
 -11   5  11      962.66      853.99    151.71 o 
 -10   5  11      390.55      423.13    143.49 o 
  -9   5  11     3493.48     3079.21    141.05 o 
  -8   5  11     5455.72     4734.95    210.25 o 
  -7   5  11      139.53       96.93     78.26 o 
  -6   5  11      616.30      609.13     89.44 o 
  -5   5  11     3266.14     3108.35    129.72 o 
  -4   5  11      279.60      215.65     98.00 o 
  -3   5  11      112.22       80.34     49.97 o 
  -2   5  11      780.60      657.97     87.18 o 
  -1   5  11     1324.58     1233.69     84.77 o 
   0   5  11      237.27      225.12     81.85 o 
   1   5  11     1410.67     1409.82    112.47 o 
   2   5  11    14040.65    14542.55    169.24 o 
   3   5  11     4847.82     4790.39    128.44 o 
   4   5  11     8397.68     8350.02    120.25 o 
   5   5  11     5163.85     4920.40    131.35 o 
   6   5  11     1863.59     1646.15    125.41 o 
   7   5  11      144.41      183.36    109.90 o 
   8   5  11     9995.80    10136.06    280.71 o 
   9   5  11       50.72      112.54    158.15 o 
  10   5  11      474.96      395.86    242.52 o 
  11   5  11      600.99      747.13    247.13 o 
  12   5  11      281.24      238.03    216.21 o 
  13   5  11       80.50       28.18    154.98 o 
  14   5  11      189.88      304.37    351.82 o 
  15   5  11     1185.71     1054.19    390.89 o 
  16   5  11      385.47      323.30    447.77 o 
  17   5  11     1640.95     1385.32    485.75 o 
  18   5  11      114.03       -4.73    421.90 o 
 -20   6  11     3629.54     3763.94    493.44 o 
 -19   6  11     2702.86     2515.99    436.86 o 
 -18   6  11     3590.11     3429.37    387.39 o 
 -17   6  11        0.05      -11.81    101.30 o 
 -16   6  11     7581.32     7149.83    321.74 o 
 -15   6  11      511.98      393.55    285.88 o 
 -14   6  11     2393.79     1907.88    268.50 o 
 -13   6  11      297.26      178.20    248.21 o 
 -12   6  11      220.77      112.54    258.66 o 
 -11   6  11     6603.98     6096.88    168.99 o 
 -10   6  11       10.88       78.91    159.98 o 
  -9   6  11       17.73        5.45     45.37 o 
  -8   6  11       28.01       24.12     83.02 o 
  -7   6  11      448.22      357.44    131.60 o 
  -6   6  11      180.95      175.61    129.10 o 
  -5   6  11      309.85      254.41    160.06 o 
  -4   6  11     1535.40     1271.52    158.67 o 
  -3   6  11    13149.10    13133.86    222.28 o 
  -2   6  11       56.63        3.72     25.25 o 
  -1   6  11     1221.34     1062.22    128.82 o 
   0   6  11     9597.53     9879.67    271.68 o 
   1   6  11      428.06      342.15    116.72 o 
   2   6  11     6247.81     6276.06    177.67 o 
   3   6  11      607.04      519.84     99.40 o 
   4   6  11     9587.19    10068.74    164.33 o 
   5   6  11     2081.64     1876.99    113.96 o 
   6   6  11      570.11      512.05    156.97 o 
   7   6  11      192.57       88.05     49.36 o 
   8   6  11      441.69      404.57    210.32 o 
   9   6  11     1495.64     1481.04    240.90 o 
  10   6  11     1519.80     1281.51    247.34 o 
  11   6  11      607.45       87.57    136.53 o 
  12   6  11       17.52       21.78    273.12 o 
  13   6  11     1346.45     1338.56    374.78 o 
  14   6  11      933.48      688.74    394.43 o 
  15   6  11      679.97      780.32    463.32 o 
  16   6  11     4790.76     4816.88    469.67 o 
  17   6  11        0.07        4.26     92.06 o 
 -19   7  11     3200.48     3169.76    545.58 o 
 -18   7  11      161.13      153.84    337.96 o 
 -17   7  11     3096.19     2675.86    412.32 o 
 -16   7  11      112.07      -77.03    143.67 o 
 -15   7  11     6731.63     6681.28    392.41 o 
 -14   7  11      303.52       64.51     67.94 o 
 -13   7  11     5519.09     5030.75    316.44 o 
 -12   7  11      348.53       58.18    179.15 o 
 -11   7  11     1286.23     1214.11    268.23 o 
 -10   7  11     1339.86     1374.77    213.46 o 
  -9   7  11    11447.14    11099.21    347.34 o 
  -8   7  11     2019.04     2077.05    187.73 o 
  -7   7  11    10458.68    10906.01    290.94 o 
  -6   7  11       73.70       94.52    217.74 o 
  -5   7  11     1143.87      907.01    223.93 o 
  -4   7  11    25125.59    26815.98    392.60 o 
  -3   7  11     1644.42     1524.84    182.47 o 
  -2   7  11    30321.48    33378.69    479.38 o 
  -1   7  11     1081.95     1067.31    165.94 o 
   0   7  11     3564.60     3602.43    232.54 o 
   1   7  11    38231.69    41972.66    407.63 o 
   2   7  11     4797.46     4426.00    189.88 o 
   3   7  11    36204.80    38806.98    637.90 o 
   4   7  11     3123.24     3049.52    176.23 o 
   5   7  11     2761.95     2551.14    206.83 o 
   6   7  11      715.15      682.34    193.97 o 
   7   7  11     1061.38      715.02    271.49 o 
   8   7  11     5049.42     4870.47    244.50 o 
   9   7  11      390.49      425.52    287.10 o 
  10   7  11     2002.21     1756.97    327.51 o 
  11   7  11       58.36      145.59    239.64 o 
  12   7  11     5820.63     5613.55    406.87 o 
  13   7  11      575.68      469.48    463.10 o 
  14   7  11     1661.59     1605.97    490.30 o 
  15   7  11      218.69       35.30    130.60 o 
 -17   8  11     4151.81     4839.33    525.61 o 
 -16   8  11      779.59      646.16    481.77 o 
 -15   8  11     3048.67     2666.65    384.26 o 
 -14   8  11    14330.86    13288.84    448.94 o 
 -13   8  11     5255.73     4890.51    319.56 o 
 -12   8  11        6.83        8.96    246.43 o 
 -11   8  11     3886.03     3381.01    324.17 o 
 -10   8  11     1750.96     1399.24    302.54 o 
  -9   8  11     9643.84     8796.65    284.66 o 
  -8   8  11     5671.23     5282.44    324.65 o 
  -7   8  11     1298.08      944.36    310.06 o 
  -6   8  11      237.54       94.06    245.65 o 
  -5   8  11     3168.90     3029.32    231.12 o 
  -4   8  11     3768.21     3624.18    212.35 o 
  -3   8  11    15999.55    16791.94    718.71 o 
  -2   8  11      453.87      366.00    222.49 o 
  -1   8  11       88.34       53.40     74.58 o 
   0   8  11     2467.03     2165.70    213.41 o 
   1   8  11     1139.18      875.38    252.64 o 
   2   8  11     8224.47     8996.44    255.12 o 
   3   8  11     7984.05     8232.28    329.38 o 
   4   8  11     1563.49     1322.31    290.49 o 
   5   8  11     2033.53     1429.00    363.98 o 
   6   8  11     1545.41     1481.73    402.29 o 
   7   8  11     7096.44     7072.19    301.99 o 
   8   8  11    12262.02    12932.65    352.25 o 
   9   8  11        2.46      101.40    351.24 o 
  10   8  11    19731.09    20962.77    475.58 o 
  11   8  11      266.44       82.48    289.25 o 
  12   8  11     1319.95     1058.85    517.86 o 
  13   8  11     4790.15     4857.64    566.68 o 
 -14   9  11      658.91      632.40    459.99 o 
 -13   9  11     1506.08     1277.52    441.17 o 
 -12   9  11     3631.17     3839.33    410.40 o 
 -11   9  11      238.67        6.97     83.54 o 
 -10   9  11      196.36      -25.44    209.65 o 
  -9   9  11     2264.91     2018.81    397.20 o 
  -8   9  11     2060.51     2111.00    400.17 o 
  -7   9  11      278.11      348.19    355.04 o 
  -6   9  11     4243.53     4119.86    307.03 o 
  -5   9  11     2164.41     2209.37    303.66 o 
  -4   9  11      111.88       17.65    219.91 o 
  -3   9  11      184.97      205.83    282.26 o 
  -2   9  11      226.76      266.69    323.02 o 
  -1   9  11     5651.44     5815.38    303.94 o 
   0   9  11     5013.65     4909.74    360.89 o 
   1   9  11     5075.42     4688.45    314.41 o 
   2   9  11     1593.07     1344.26    386.64 o 
   3   9  11     2652.41     2552.24    388.64 o 
   4   9  11     8570.63     8420.09    466.67 o 
   5   9  11     1704.04     1652.34    528.70 o 
   6   9  11      226.49      240.30    496.31 o 
   7   9  11      948.88      952.50    566.29 o 
   8   9  11      632.11      730.01    538.26 o 
   9   9  11      207.62      226.70    482.83 o 
  10   9  11      994.95     1597.31    589.59 o 
  11   9  11     2219.88     2101.35    640.33 o 
 -11  10  11     1223.52     1145.97    571.69 o 
 -10  10  11     1223.18     1197.18    509.02 o 
  -9  10  11      505.35      667.16    456.71 o 
  -8  10  11        9.21       22.96    204.80 o 
  -7  10  11     2619.33     2467.62    477.99 o 
  -6  10  11     4586.94     4259.04    452.89 o 
  -5  10  11    10141.71    10186.14    419.96 o 
  -4  10  11      300.88      105.28    336.47 o 
  -3  10  11     6199.54     5927.26    509.62 o 
  -2  10  11     7002.90     6411.32    424.64 o 
  -1  10  11     5941.12     5330.00    520.34 o 
   0  10  11     2429.35     2657.90    521.45 o 
   1  10  11     1123.16     1053.84    542.06 o 
   2  10  11      309.87      327.81    699.40 o 
   3  10  11     1428.43     1378.11    729.94 o 
   4  10  11      541.38      560.29    702.04 o 
   5  10  11      979.02     1108.17    592.25 o 
   6  10  11     4204.48     4801.16    774.08 o 
   7  10  11       67.24     -230.44   1037.97 o 
 -24   0  12     4803.48     4762.10    717.37 o 
 -23   0  12     4160.46     4187.39    623.60 o 
 -22   0  12     5425.76     6485.25    548.02 o 
 -21   0  12      254.54       12.13    303.44 o 
 -20   0  12     4017.06     4181.78    284.76 o 
 -19   0  12     1748.98     1433.95    277.48 o 
 -18   0  12    14229.67    14133.48    323.10 o 
 -17   0  12     1377.05     1237.89    149.57 o 
 -16   0  12     2809.91     2791.16    143.04 o 
 -15   0  12      627.98      742.29    136.73 o 
 -14   0  12       17.18       43.34    135.26 o 
 -13   0  12    35422.26    37172.30    845.59 o 
 -12   0  12    53514.02    54304.17    598.42 o 
 -11   0  12     3369.94     3591.87    130.91 o 
 -10   0  12    27084.65    27226.10    560.94 o 
  -9   0  12    21486.04    23341.02    292.68 o 
  -8   0  12    31803.89    32079.95    543.83 o 
  -7   0  12     1279.12     1399.60     98.54 o 
  -6   0  12    11218.93    13343.91    250.43 o 
  -5   0  12    19429.82    20223.66    256.92 o 
  -4   0  12     1217.34     1433.14     70.92 o 
  -3   0  12   108678.52   111695.45    807.04 o 
  -2   0  12    80636.10    79907.49    774.40 o 
  -1   0  12    52548.95    53086.00    696.67 o 
   0   0  12    40765.59    42340.73    769.80 o 
   1   0  12    23296.20    23574.64    262.06 o 
   2   0  12        5.11       16.86     24.74 o 
   3   0  12     9579.40    10657.82    137.84 o 
   4   0  12    41413.81    41164.04    512.30 o 
   5   0  12     1391.79     1359.79     76.88 o 
   6   0  12    53147.20    52950.84    739.84 o 
   7   0  12     4559.68     4798.12    144.33 o 
   8   0  12    24155.56    23711.10    220.72 o 
   9   0  12     7560.03     7130.01    139.17 o 
  10   0  12       12.59        7.00     87.39 o 
  11   0  12     2236.34     2185.09    122.93 o 
  12   0  12     2725.42     2474.19    143.20 o 
  13   0  12     2033.43     1962.41    206.14 o 
  14   0  12    18601.99    18997.16    376.17 o 
  15   0  12     7059.67     6793.16    467.12 o 
  16   0  12      962.34      697.05    315.05 o 
  17   0  12        9.74       48.01    334.51 o 
  18   0  12      474.33      344.30    371.29 o 
  19   0  12     2966.81     3057.77    443.89 o 
  20   0  12     4236.99     3875.42    600.29 o 
 -24   1  12     1283.69     1406.11    438.05 o 
 -23   1  12     2123.63     2176.16    368.17 o 
 -22   1  12        3.63       33.87    201.36 o 
 -21   1  12      208.14       96.79    237.63 o 
 -20   1  12     3970.12     3915.45    245.61 o 
 -19   1  12     2181.15     2037.00    209.04 o 
 -18   1  12     1340.53     1172.50    155.98 o 
 -17   1  12        6.62       34.82     72.53 o 
 -16   1  12     5829.13     5734.34    120.48 o 
 -15   1  12     1473.53     1496.47    104.36 o 
 -14   1  12       10.85       14.38     22.43 o 
 -13   1  12     1202.85     1077.68     85.42 o 
 -12   1  12     1237.51     1182.98     82.74 o 
 -11   1  12     1365.60     1308.73     70.95 o 
 -10   1  12     3011.59     3223.38    102.14 o 
  -9   1  12     5056.13     4417.48    107.68 o 
  -8   1  12     7278.07     6925.10    117.47 o 
  -7   1  12       64.39      109.52     53.05 o 
  -6   1  12     6647.44     6613.50    189.25 o 
  -5   1  12     1721.08     1587.85     65.69 o 
  -4   1  12     5080.54     4383.09     77.69 o 
  -3   1  12    10860.69    10937.58    157.73 o 
  -2   1  12       11.10       26.12     26.67 o 
  -1   1  12    14619.54    14474.44    128.65 o 
   0   1  12     8923.53     8366.94     95.36 o 
   1   1  12    10822.92    10865.13    114.80 o 
   2   1  12    11869.10    11603.93     85.97 o 
   3   1  12     7750.03     7859.39     81.76 o 
   4   1  12     2394.36     2009.75     50.53 o 
   5   1  12    15348.37    15127.48    142.23 o 
   6   1  12     2940.07     2946.21     81.69 o 
   7   1  12    11940.48    12580.45    116.44 o 
   8   1  12     2110.61     2166.52     80.29 o 
   9   1  12    21601.86    21893.13    202.91 o 
  10   1  12      675.90      510.39     81.67 o 
  11   1  12     1108.23      974.37     98.08 o 
  12   1  12    13747.80    13808.46    299.32 o 
  13   1  12       24.57       18.40    155.48 o 
  14   1  12        3.70       56.31    148.55 o 
  15   1  12       18.27       86.73    178.66 o 
  16   1  12       45.93       36.26    206.50 o 
  17   1  12      139.64       60.28    152.43 o 
  18   1  12      377.17      499.79    333.05 o 
  19   1  12     2443.03     2539.78    387.80 o 
  20   1  12      133.21       70.57    328.07 o 
 -24   2  12     2824.90     2899.29    509.63 o 
 -23   2  12      108.82      274.45    389.10 o 
 -22   2  12      869.42      745.33    367.56 o 
 -21   2  12     1423.68     1310.67    327.92 o 
 -20   2  12      753.67      818.53    298.64 o 
 -19   2  12     3031.68     2927.43    231.76 o 
 -18   2  12      985.88      859.51    201.13 o 
 -17   2  12     5043.89     4598.98    195.93 o 
 -16   2  12     5020.17     4910.36    160.54 o 
 -15   2  12     1467.70     1226.14    174.10 o 
 -14   2  12      478.75      652.50    278.16 o 
 -13   2  12        4.22      -28.85    141.92 o 
 -12   2  12        5.95       12.39    124.52 o 
 -11   2  12       47.64        7.83     40.48 o 
 -10   2  12      650.57      591.06    102.07 o 
  -9   2  12     6001.70     5741.35    142.25 o 
  -8   2  12     8716.95     8676.31    157.52 o 
  -7   2  12    12475.57    13065.05    152.78 o 
  -6   2  12     4259.24     4626.74     89.57 o 
  -5   2  12    22040.50    22531.48    229.68 o 
  -4   2  12     3465.41     3370.71     60.53 o 
  -3   2  12     4137.56     4260.28     66.61 o 
  -2   2  12     1896.91     1904.66     61.06 o 
  -1   2  12      289.32      236.59     48.93 o 
   0   2  12     3377.16     3360.72     58.84 o 
   1   2  12      820.24      855.57     42.07 o 
   2   2  12    11064.52    11236.52    119.43 o 
   3   2  12    15431.71    16302.42    200.48 o 
   4   2  12     2187.19     1870.42     49.70 o 
   5   2  12      152.87      163.72     51.23 o 
   6   2  12      614.14      537.36     60.81 o 
   7   2  12     6343.06     6622.44    107.11 o 
   8   2  12     5976.70     6028.83     92.76 o 
   9   2  12      932.03      846.95     72.85 o 
  10   2  12       56.86       29.13     21.60 o 
  11   2  12      273.94      239.53     78.11 o 
  12   2  12      258.80      248.76    119.21 o 
  13   2  12     9220.21     8919.34    206.86 o 
  14   2  12      545.03      402.69    174.11 o 
  15   2  12      485.09      421.80    249.83 o 
  16   2  12       84.43     -152.22    205.10 o 
  17   2  12       99.68       84.88    291.11 o 
  18   2  12      723.95      680.67    356.61 o 
  19   2  12     1329.99     1237.25    366.44 o 
  20   2  12     2368.61     2372.64    491.68 o 
 -23   3  12       19.02      -48.58    433.53 o 
 -22   3  12      109.15      -10.55     68.08 o 
 -21   3  12      376.52      408.66    393.76 o 
 -20   3  12     3730.87     3521.13    335.39 o 
 -19   3  12      190.96       95.82    295.96 o 
 -18   3  12        2.85      143.88    299.49 o 
 -17   3  12       35.43       45.28    279.94 o 
 -16   3  12      505.70      433.68    264.47 o 
 -15   3  12     1241.87     1090.66    240.16 o 
 -14   3  12     1700.08     1682.05    182.54 o 
 -13   3  12     3926.07     3673.26    157.85 o 
 -12   3  12      214.41      192.38    134.87 o 
 -11   3  12     1189.01     1080.24    138.35 o 
 -10   3  12      109.05       58.85    122.31 o 
  -9   3  12     2708.03     2289.89    178.24 o 
  -8   3  12     2581.74     2240.51    135.50 o 
  -7   3  12     3095.55     2702.50    136.46 o 
  -6   3  12     2692.06     2296.82    113.30 o 
  -5   3  12    15098.86    15156.20    258.92 o 
  -4   3  12    25008.79    25502.51    216.70 o 
  -3   3  12     1254.33     1353.43     64.39 o 
  -2   3  12     4743.27     4852.59    103.85 o 
  -1   3  12    29388.65    29078.79    212.83 o 
   0   3  12      387.31      362.64     55.05 o 
   1   3  12      165.24      189.56     64.01 o 
   2   3  12     9468.36     9437.86    123.88 o 
   3   3  12     2519.53     2509.04     92.42 o 
   4   3  12     2125.58     2163.29     82.85 o 
   5   3  12     1141.41      951.81     76.18 o 
   6   3  12    10153.64    10133.17    134.56 o 
   7   3  12     3174.36     3033.12    108.33 o 
   8   3  12      176.46      252.51    106.10 o 
   9   3  12     3729.43     3392.65    109.40 o 
  10   3  12       41.33       25.94    108.04 o 
  11   3  12     8187.68     7814.21    200.38 o 
  12   3  12     3998.91     3596.93    181.51 o 
  13   3  12      189.75      237.80    221.04 o 
  14   3  12      787.46      713.79    244.21 o 
  15   3  12       47.38        1.70    101.62 o 
  16   3  12      274.52      330.22    296.82 o 
  17   3  12     1835.42     1626.15    322.66 o 
  18   3  12        8.24       47.95     99.87 o 
  19   3  12      223.28      280.02    418.79 o 
 -23   4  12      447.71      243.20    346.21 o 
 -22   4  12     1224.00      980.66    482.73 o 
 -21   4  12      120.87      124.22    421.28 o 
 -20   4  12     2017.42     1873.27    392.88 o 
 -19   4  12       40.32      -59.76    216.80 o 
 -18   4  12     5767.38     5209.26    299.96 o 
 -17   4  12       16.40      -72.96    235.79 o 
 -16   4  12     3332.34     2725.18    259.97 o 
 -15   4  12     5282.26     4485.13    244.35 o 
 -14   4  12      473.45      462.98    204.70 o 
 -13   4  12     5015.65     4522.75    196.24 o 
 -12   4  12     4720.07     4311.86    178.70 o 
 -11   4  12      211.35      162.67    163.52 o 
 -10   4  12    10035.35    10017.35    258.03 o 
  -9   4  12        1.95        2.51     23.70 o 
  -8   4  12    25225.11    25172.28    363.74 o 
  -7   4  12      886.70      612.04     92.49 o 
  -6   4  12      482.07      455.51     86.20 o 
  -5   4  12    16749.32    16288.37    301.07 o 
  -4   4  12     1730.73     1609.64     65.49 o 
  -3   4  12    17870.71    18500.92    221.19 o 
  -2   4  12    17557.53    17842.56    157.70 o 
  -1   4  12    18323.00    19234.71    161.99 o 
   0   4  12     1033.43      929.72     67.16 o 
   1   4  12    11179.82    10974.69    217.00 o 
   2   4  12      793.12      683.60     66.22 o 
   3   4  12      383.00      413.95     70.74 o 
   4   4  12     5203.88     4963.86     94.69 o 
   5   4  12      979.65      976.75     81.75 o 
   6   4  12     2215.05     1935.56    100.11 o 
   7   4  12       70.22       82.78     96.27 o 
   8   4  12     9040.25     8674.26    152.66 o 
   9   4  12     4179.19     3736.42    180.03 o 
  10   4  12       38.18      111.58    147.25 o 
  11   4  12      262.06      283.54    158.49 o 
  12   4  12     4144.38     3889.49    165.16 o 
  13   4  12      307.97      316.44    244.08 o 
  14   4  12     1846.91     1434.96    287.94 o 
  15   4  12       62.83       50.75     86.56 o 
  16   4  12     1111.18      922.46    396.22 o 
  17   4  12       73.47      -62.84    321.71 o 
  18   4  12      180.78       83.92    140.90 o 
  19   4  12     4620.82     4544.85    498.42 o 
 -22   5  12       71.14       53.37    348.02 o 
 -21   5  12      100.63        1.88     19.59 o 
 -20   5  12    15127.74    16772.72    558.50 o 
 -19   5  12     1044.56      928.77    400.90 o 
 -18   5  12       36.41      -54.45    174.11 o 
 -17   5  12        0.11       -9.66    290.57 o 
 -16   5  12      317.81      184.05    265.09 o 
 -15   5  12     1889.97     1466.20    249.17 o 
 -14   5  12     7223.47     7457.46    248.97 o 
 -13   5  12       47.56        8.29    163.21 o 
 -12   5  12      627.77      614.17    163.64 o 
 -11   5  12     3017.67     2845.89    159.53 o 
 -10   5  12    14473.74    14217.90    429.78 o 
  -9   5  12    18209.52    17972.63    377.66 o 
  -8   5  12      287.80      197.77    125.41 o 
  -7   5  12     3072.66     2715.61    112.37 o 
  -6   5  12       70.77       42.36     80.94 o 
  -5   5  12      813.73      569.23     99.22 o 
  -4   5  12    43535.53    44386.64    314.89 o 
  -3   5  12    21902.74    22753.81    337.06 o 
  -2   5  12      721.64      662.22     87.37 o 
  -1   5  12     1300.14     1161.24     90.47 o 
   0   5  12     4276.19     4020.28     97.76 o 
   1   5  12      938.71      753.90    112.60 o 
   2   5  12     9035.94     8896.93    146.58 o 
   3   5  12      942.64      790.26     76.07 o 
   4   5  12    21011.88    21921.02    211.16 o 
   5   5  12     7924.47     7858.12    180.56 o 
   6   5  12     1508.47     1289.85    134.47 o 
   7   5  12    25650.45    26644.92    273.23 o 
   8   5  12       17.03      -36.22     68.10 o 
   9   5  12     9714.94     9968.59    258.01 o 
  10   5  12      386.13      458.67    230.88 o 
  11   5  12     3466.74     3417.68    211.22 o 
  12   5  12    11879.00    11661.39    352.59 o 
  13   5  12     2020.25     1875.23    337.40 o 
  14   5  12     8855.92     8745.67    362.51 o 
  15   5  12     1498.95     1431.23    377.90 o 
  16   5  12       36.18      -79.10    212.60 o 
  17   5  12     5770.85     5099.91    506.50 o 
  18   5  12     2048.88     1904.97    499.59 o 
 -20   6  12      692.24      637.16    563.84 o 
 -19   6  12     4026.82     4199.53    419.74 o 
 -18   6  12     1786.32     1925.45    399.91 o 
 -17   6  12     1143.34     1094.74    346.30 o 
 -16   6  12     9658.10     9214.97    456.18 o 
 -15   6  12     1001.58      977.14    301.64 o 
 -14   6  12     2943.89     2868.18    282.21 o 
 -13   6  12     1822.21     1382.83    249.73 o 
 -12   6  12     2296.04     2123.71    235.25 o 
 -11   6  12     3805.86     3901.14    170.34 o 
 -10   6  12     2528.63     2046.77    181.68 o 
  -9   6  12     3227.14     2603.22    171.72 o 
  -8   6  12    17243.64    18083.08    275.94 o 
  -7   6  12     5264.98     4871.73    139.63 o 
  -6   6  12      555.29      463.73    141.13 o 
  -5   6  12    21167.22    21556.15    343.03 o 
  -4   6  12     2177.52     1783.26    158.26 o 
  -3   6  12    28656.00    29253.27    248.82 o 
  -2   6  12      486.65      459.94    127.89 o 
  -1   6  12       78.50       11.96     25.59 o 
   0   6  12     8320.18     8436.74    270.75 o 
   1   6  12       44.24        0.90     29.75 o 
   2   6  12    11505.73    11458.72    218.75 o 
   3   6  12    31407.55    33533.64    705.58 o 
   4   6  12     9203.83     9493.23    199.11 o 
   5   6  12       11.08       19.25     88.48 o 
   6   6  12     4560.55     4820.75    160.93 o 
   7   6  12     5386.90     5305.96    141.70 o 
   8   6  12     3680.85     3643.66    224.68 o 
   9   6  12      370.77      102.29    102.17 o 
  10   6  12      934.33      906.72    274.70 o 
  11   6  12     4049.72     3732.10    323.15 o 
  12   6  12        0.52       -8.12    236.91 o 
  13   6  12    27671.25    31125.02    709.91 o 
  14   6  12     2827.80     2701.01    415.77 o 
  15   6  12     1696.72     1543.64    474.29 o 
  16   6  12      247.27      154.53    491.35 o 
 -19   7  12       79.74      -27.74    655.26 o 
 -18   7  12      154.56      350.67    450.52 o 
 -17   7  12      371.35      354.92    420.10 o 
 -16   7  12     3101.27     3122.22    405.90 o 
 -15   7  12     1201.11     1050.56    386.72 o 
 -14   7  12       87.86      247.01    348.53 o 
 -13   7  12      106.74      -24.20    265.64 o 
 -12   7  12      444.81      379.44    284.91 o 
 -11   7  12      176.33      240.79    279.93 o 
 -10   7  12     7486.10     6500.33    251.07 o 
  -9   7  12       36.16       20.47     40.10 o 
  -8   7  12       10.15      -13.17    137.90 o 
  -7   7  12       52.76      218.25    270.60 o 
  -6   7  12     5959.85     5337.64    234.98 o 
  -5   7  12     1005.37      825.11    211.16 o 
  -4   7  12    10758.48    11275.13    262.26 o 
  -3   7  12     3326.53     2672.62    182.78 o 
  -2   7  12      167.18      160.04    182.56 o 
  -1   7  12       16.73       20.64    169.66 o 
   0   7  12    10661.77    11469.91    408.83 o 
   1   7  12    11376.03    12278.83    285.61 o 
   2   7  12       64.62      -19.00    158.45 o 
   3   7  12       91.71       98.53    161.36 o 
   4   7  12     2767.04     2667.06    205.94 o 
   5   7  12     1647.70     1623.20    190.96 o 
   6   7  12     3447.76     3284.11    196.04 o 
   7   7  12      572.65      485.35    278.22 o 
   8   7  12      139.19       54.29    261.50 o 
   9   7  12     4140.31     4106.03    298.25 o 
  10   7  12     1353.66     1214.02    317.48 o 
  11   7  12      445.57      386.19    392.02 o 
  12   7  12     1097.63      940.50    416.09 o 
  13   7  12     1274.39     1128.20    452.63 o 
  14   7  12     1539.11     1435.73    508.00 o 
  15   7  12      486.27      637.77    533.33 o 
 -17   8  12     1237.56     1407.50    492.54 o 
 -16   8  12      395.01      295.06    446.30 o 
 -15   8  12     6048.55     5696.86    373.49 o 
 -14   8  12      212.81       30.57    118.18 o 
 -13   8  12     3756.31     3317.99    335.84 o 
 -12   8  12    10382.39     9915.42    436.08 o 
 -11   8  12      286.17      191.08    333.77 o 
 -10   8  12     6350.86     6245.28    331.10 o 
  -9   8  12       22.64       19.14    187.27 o 
  -8   8  12     4558.55     4134.71    314.82 o 
  -7   8  12       57.07       96.46    297.27 o 
  -6   8  12      883.85      930.06    246.59 o 
  -5   8  12     1815.49     1521.16    230.65 o 
  -4   8  12       74.92        9.40     95.38 o 
  -3   8  12     1295.94     1131.18    224.07 o 
  -2   8  12      236.18      286.06    233.12 o 
  -1   8  12     3614.55     3539.86    212.70 o 
   0   8  12     4368.89     4155.04    246.27 o 
   1   8  12     3210.11     3416.89    259.22 o 
   2   8  12      153.57       99.32    260.82 o 
   3   8  12     2682.07     2881.10    283.32 o 
   4   8  12     6673.33     6568.22    306.77 o 
   5   8  12     4706.68     4839.48    377.03 o 
   6   8  12     4660.62     4991.82    409.54 o 
   7   8  12       61.81      -18.80    234.32 o 
   8   8  12      491.54      533.67    327.14 o 
   9   8  12     1336.29     1082.37    363.74 o 
  10   8  12     1713.00     1264.11    390.52 o 
  11   8  12      498.09      525.60    471.51 o 
  12   8  12     2011.56     2073.19    490.28 o 
  13   8  12        9.49       55.25    487.38 o 
 -14   9  12     7216.77     7470.58    489.05 o 
 -13   9  12      740.01      711.50    454.88 o 
 -12   9  12      873.99      889.32    408.03 o 
 -11   9  12     5580.92     5339.85    446.93 o 
 -10   9  12     3760.50     3164.84    408.40 o 
  -9   9  12    11616.54    12317.28    479.10 o 
  -8   9  12     1591.74     1517.69    396.43 o 
  -7   9  12     5155.18     4674.29    327.77 o 
  -6   9  12     4477.25     4267.92    325.12 o 
  -5   9  12     1272.75     1061.34    330.58 o 
  -4   9  12    14257.53    15123.78    404.88 o 
  -3   9  12     3534.83     3339.68    318.14 o 
  -2   9  12     6518.99     6286.87    315.34 o 
  -1   9  12     3094.31     2811.19    325.36 o 
   0   9  12      600.96      483.63    316.96 o 
   1   9  12      649.98      562.53    383.82 o 
   2   9  12     3939.83     4015.77    401.38 o 
   3   9  12     1361.28     1334.40    407.74 o 
   4   9  12     5878.81     6224.34    506.79 o 
   5   9  12     6662.76     7107.72    516.71 o 
   6   9  12       16.34     -122.90    348.95 o 
   7   9  12     7276.95     7824.74    462.35 o 
   8   9  12      950.26      918.48    521.69 o 
   9   9  12     6506.87     7304.26    465.66 o 
  10   9  12     1313.02     1265.87    736.00 o 
 -10  10  12     7281.44     7142.40    501.78 o 
  -9  10  12     1141.64     1080.95    454.47 o 
  -8  10  12     6488.28     5800.61    486.72 o 
  -7  10  12       68.27      168.26    477.03 o 
  -6  10  12       22.51      310.48    527.58 o 
  -5  10  12     4372.17     4452.64    449.01 o 
  -4  10  12        1.79       16.51    427.59 o 
  -3  10  12     4105.08     4669.92    444.87 o 
  -2  10  12      607.35       48.48    135.75 o 
  -1  10  12      422.91      398.16    523.73 o 
   0  10  12      274.92        3.42    412.52 o 
   1  10  12     1039.55     1160.78    518.80 o 
   2  10  12     1908.55     2005.63    559.18 o 
   3  10  12     5754.46     6076.57    718.85 o 
   4  10  12      245.36      245.16    789.76 o 
   5  10  12      287.57      133.78    294.67 o 
   6  10  12     2206.34     2446.86    696.38 o 
 -24   1  13      239.17       40.99     98.68 o 
 -23   1  13     1062.59      867.04    383.66 o 
 -22   1  13     1810.48     1314.23    348.40 o 
 -21   1  13       16.41        5.08    221.39 o 
 -20   1  13      239.71      237.83    251.81 o 
 -19   1  13    18757.19    18956.99    289.09 o 
 -18   1  13     4175.81     4135.81    202.29 o 
 -17   1  13     2409.66     2476.47    149.16 o 
 -16   1  13      188.30      195.17     99.74 o 
 -15   1  13     4186.49     4235.49    167.80 o 
 -14   1  13     6095.83     6135.15    209.33 o 
 -13   1  13    17064.83    17665.57    253.47 o 
 -12   1  13       56.17       91.47     78.45 o 
 -11   1  13    10395.55    10310.80    258.65 o 
 -10   1  13     4210.18     4154.53    156.68 o 
  -9   1  13     1291.60     1212.93     86.50 o 
  -8   1  13    12373.24    12103.69    290.34 o 
  -7   1  13     1301.53     1371.82     63.51 o 
  -6   1  13    10174.11    10319.11    146.43 o 
  -5   1  13      421.58      331.26     63.68 o 
  -4   1  13     3654.20     3560.44     72.19 o 
  -3   1  13    35503.57    36103.99    305.20 o 
  -2   1  13    33592.43    34279.08    307.38 o 
  -1   1  13    14902.06    14804.07    133.48 o 
   0   1  13      327.86      300.58     57.34 o 
   1   1  13     1448.63     1477.07     42.84 o 
   2   1  13     6602.73     6627.06     84.06 o 
   3   1  13      844.98      846.43     40.60 o 
   4   1  13     5110.88     5171.92     66.37 o 
   5   1  13     7615.50     7343.97    104.19 o 
   6   1  13      126.12      141.28     57.60 o 
   7   1  13       12.86       65.63     43.67 o 
   8   1  13    27400.17    27466.57    211.91 o 
   9   1  13     6032.38     5854.52    115.44 o 
  10   1  13    17064.52    17236.55    235.24 o 
  11   1  13     4067.32     3999.44    116.47 o 
  12   1  13     2695.84     2551.11    120.91 o 
  13   1  13      225.07      197.18    157.00 o 
  14   1  13    27568.13    28895.65    308.99 o 
  15   1  13     5030.79     4742.53    221.49 o 
  16   1  13     3724.83     3582.63    234.02 o 
  17   1  13     3014.78     2906.82    314.21 o 
  18   1  13     3266.71     3260.51    333.83 o 
  19   1  13      570.82      437.79    389.80 o 
  20   1  13     1647.01     1890.23    426.98 o 
 -24   2  13      554.75      492.57    435.51 o 
 -23   2  13     6072.62     6518.47    382.43 o 
 -22   2  13     1566.24     1358.83    397.86 o 
 -21   2  13     1265.09     1185.55    371.12 o 
 -20   2  13     7718.41     7196.29    301.40 o 
 -19   2  13        2.45       10.49    125.22 o 
 -18   2  13    14252.82    15406.08    465.96 o 
 -17   2  13      561.10      458.72    249.76 o 
 -16   2  13     3168.11     2957.47    230.04 o 
 -15   2  13    36121.53    36224.63    597.55 o 
 -14   2  13      150.69      207.67    142.02 o 
 -13   2  13     1319.35     1014.90    118.01 o 
 -12   2  13    21441.79    22909.98    548.73 o 
 -11   2  13      455.48      316.87    106.48 o 
 -10   2  13     1659.58     1580.42     96.95 o 
  -9   2  13     9292.42     9504.51    240.70 o 
  -8   2  13     3600.00     3415.04    144.13 o 
  -7   2  13    56158.04    57122.14    835.19 o 
  -6   2  13    91055.45    93749.98   1133.89 o 
  -5   2  13     5951.06     5755.94     81.71 o 
  -4   2  13     1769.45     1852.43     59.83 o 
  -3   2  13    45267.01    45190.31    402.08 o 
  -2   2  13    80817.91    82818.95    711.86 o 
  -1   2  13    13384.39    13573.98    159.54 o 
   0   2  13    22157.58    22774.51    135.97 o 
   1   2  13    28097.37    27309.00    162.40 o 
   2   2  13    10544.45    10710.82     94.72 o 
   3   2  13    61695.25    62849.15    462.33 o 
   4   2  13    35930.74    36326.95    214.25 o 
   5   2  13      413.06      362.87     51.80 o 
   6   2  13       19.07       44.50     69.77 o 
   7   2  13    19423.23    19756.97    242.21 o 
   8   2  13     1229.38     1175.38     68.48 o 
   9   2  13    10527.67    10697.67    137.16 o 
  10   2  13     8943.52     8922.94    209.79 o 
  11   2  13     1730.60     1425.30    143.52 o 
  12   2  13      416.61      407.55    132.38 o 
  13   2  13     1447.41     1495.45    138.14 o 
  14   2  13     5598.34     5097.80    181.83 o 
  15   2  13    17331.63    17598.69    376.38 o 
  16   2  13       81.70      -36.55    119.22 o 
  17   2  13      577.37      491.59    321.74 o 
  18   2  13     1283.27     1245.96    357.79 o 
  19   2  13      488.78      497.38    411.34 o 
 -23   3  13     3858.78     3989.63    452.33 o 
 -22   3  13      260.61      314.29    388.19 o 
 -21   3  13     1087.89     1385.92    352.20 o 
 -20   3  13     1201.93     1318.42    311.95 o 
 -19   3  13    18800.54    18912.10    389.21 o 
 -18   3  13     2448.20     2302.78    289.17 o 
 -17   3  13      367.71      411.93    262.07 o 
 -16   3  13     3050.24     2420.28    248.85 o 
 -15   3  13      635.27      610.55    230.82 o 
 -14   3  13    21536.90    21002.64    382.57 o 
 -13   3  13     4830.66     5002.03    207.87 o 
 -12   3  13     9983.21     9876.31    313.24 o 
 -11   3  13     3752.04     3832.94    225.55 o 
 -10   3  13     1598.39     1598.07    135.73 o 
  -9   3  13    10906.58    11854.25    306.10 o 
  -8   3  13    25760.51    27161.75    373.54 o 
  -7   3  13    18673.88    17891.58    420.63 o 
  -6   3  13      838.36      720.47    110.60 o 
  -5   3  13     1503.57     1527.81    104.59 o 
  -4   3  13     1357.33     1427.05     76.35 o 
  -3   3  13    21948.23    22526.69    263.54 o 
  -2   3  13     1564.00     1483.61     81.93 o 
  -1   3  13     2119.03     2121.38     61.02 o 
   0   3  13      870.88      846.71     55.07 o 
   1   3  13     5708.63     5518.89     92.18 o 
   2   3  13    61184.27    62747.09    596.69 o 
   3   3  13    10244.46    10544.41    143.42 o 
   4   3  13     1344.88     1203.07     81.35 o 
   5   3  13        9.11       49.78     79.90 o 
   6   3  13       91.15       85.58     95.18 o 
   7   3  13     2920.75     2700.01    107.41 o 
   8   3  13    27905.65    28412.38    248.67 o 
   9   3  13     3243.80     3008.39    117.12 o 
  10   3  13     9047.58     9116.09    364.79 o 
  11   3  13     9416.61     9465.85    200.14 o 
  12   3  13       76.53       30.13    109.57 o 
  13   3  13     9312.17     9202.02    361.57 o 
  14   3  13     5385.47     5085.02    253.53 o 
  15   3  13     6718.54     6564.28    278.91 o 
  16   3  13     1314.38     1473.32    322.29 o 
  17   3  13        5.65      -21.80    267.74 o 
  18   3  13    14971.96    16209.96    392.30 o 
  19   3  13     1975.10     1859.87    409.02 o 
 -23   4  13        5.24      -49.48    315.11 o 
 -22   4  13     3207.72     3041.15    426.30 o 
 -21   4  13    20339.98    20005.15    626.14 o 
 -20   4  13      444.01      303.70    417.54 o 
 -19   4  13      826.69      743.06    390.14 o 
 -18   4  13       45.05      130.42    326.82 o 
 -17   4  13       22.40      -28.14    112.46 o 
 -16   4  13     1284.09      926.98    282.73 o 
 -15   4  13     3196.74     3015.80    224.70 o 
 -14   4  13     2577.29     2481.09    232.14 o 
 -13   4  13    10904.13    11204.73    405.68 o 
 -12   4  13      465.57      343.56    174.44 o 
 -11   4  13    22260.56    22939.48    392.32 o 
 -10   4  13     5219.96     5210.37    160.40 o 
  -9   4  13      656.18      557.12    114.90 o 
  -8   4  13      543.66      538.54    107.00 o 
  -7   4  13        3.22       13.80     42.64 o 
  -6   4  13        3.15        1.89     48.28 o 
  -5   4  13     6009.24     5389.61    156.19 o 
  -4   4  13     4169.22     4084.03    107.54 o 
  -3   4  13     2913.21     2950.23     92.87 o 
  -2   4  13    22147.73    22445.68    182.54 o 
  -1   4  13       64.76       89.24     73.23 o 
   0   4  13     6830.65     6481.41    103.01 o 
   1   4  13    22178.82    23089.50    217.40 o 
   2   4  13     2719.27     2697.78     66.84 o 
   3   4  13    22509.01    23313.77    226.55 o 
   4   4  13     3906.07     3762.19     98.19 o 
   5   4  13     2199.63     2090.31     91.23 o 
   6   4  13    38049.45    39062.21    461.51 o 
   7   4  13     1523.38     1206.25    117.55 o 
   8   4  13     3942.84     3722.75    192.84 o 
   9   4  13     5318.01     5156.15    170.57 o 
  10   4  13     1782.66     1702.93    165.03 o 
  11   4  13      285.66      258.13    169.73 o 
  12   4  13       34.44       83.10    167.21 o 
  13   4  13      667.20      344.23    142.48 o 
  14   4  13     2080.55     1789.62    284.84 o 
  15   4  13       87.95       26.20    148.32 o 
  16   4  13     3212.22     2812.11    400.03 o 
  17   4  13      710.37      638.20    388.03 o 
  18   4  13      925.95      863.06    423.37 o 
 -22   5  13     1804.86     1656.10    573.24 o 
 -21   5  13       82.70      269.08    525.77 o 
 -20   5  13     2145.52     1785.74    470.94 o 
 -19   5  13     2142.82     2015.49    380.81 o 
 -18   5  13      796.51      728.80    389.50 o 
 -17   5  13     3169.08     2760.94    338.30 o 
 -16   5  13      101.09       73.05    341.50 o 
 -15   5  13    13077.95    13478.67    374.80 o 
 -14   5  13     3018.21     2448.96    227.70 o 
 -13   5  13     6032.40     5255.33    178.05 o 
 -12   5  13      473.13      389.80    172.35 o 
 -11   5  13    19358.58    18819.54    314.26 o 
 -10   5  13     3575.94     3312.89    157.01 o 
  -9   5  13      517.08      543.02    139.02 o 
  -8   5  13    15217.16    14621.52    373.90 o 
  -7   5  13     4212.17     3967.85    124.06 o 
  -6   5  13    11059.93    11615.32    243.41 o 
  -5   5  13     3347.87     3323.20    122.53 o 
  -4   5  13    18451.84    18792.36    250.58 o 
  -3   5  13      138.88      152.76     97.21 o 
  -2   5  13      130.06      131.69     93.58 o 
  -1   5  13    15820.05    16236.39    163.86 o 
   0   5  13     3583.84     3181.50     90.46 o 
   1   5  13      217.18      229.32    111.68 o 
   2   5  13     6861.21     6699.81    132.24 o 
   3   5  13      376.64      354.73     80.09 o 
   4   5  13      512.92      427.66    106.35 o 
   5   5  13     1619.72     1404.36    118.98 o 
   6   5  13     2622.71     2660.94    139.08 o 
   7   5  13    14722.42    15051.17    325.22 o 
   8   5  13     1144.74      875.29    175.65 o 
   9   5  13        2.98       27.76    149.41 o 
  10   5  13     2252.42     2071.17    241.01 o 
  11   5  13      162.07       78.16    193.00 o 
  12   5  13    12736.98    12733.06    347.59 o 
  13   5  13      175.81      144.36    223.12 o 
  14   5  13     7760.77     8019.15    371.99 o 
  15   5  13      292.54      122.19    337.23 o 
  16   5  13     2134.48     1714.99    479.49 o 
  17   5  13     4374.49     4241.15    503.98 o 
 -20   6  13     5396.73     5158.19    588.30 o 
 -19   6  13      368.27      634.99    486.44 o 
 -18   6  13      330.87      363.38    403.79 o 
 -17   6  13     2520.95     2256.19    356.25 o 
 -16   6  13      239.81      110.66    330.95 o 
 -15   6  13     4067.56     3722.70    318.88 o 
 -14   6  13     1190.71      923.95    295.12 o 
 -13   6  13     3932.86     3397.29    250.80 o 
 -12   6  13     1676.29     1388.23    244.85 o 
 -11   6  13      339.33      303.97    192.42 o 
 -10   6  13       23.52       -1.27    101.39 o 
  -9   6  13    16536.77    16565.18    398.48 o 
  -8   6  13      605.74      410.16    181.59 o 
  -7   6  13    12619.95    12515.16    208.64 o 
  -6   6  13       29.20      -23.33    118.25 o 
  -5   6  13      544.53      438.09    165.90 o 
  -4   6  13     7125.76     6927.77    155.11 o 
  -3   6  13      899.19      852.51    126.71 o 
  -2   6  13     7819.16     7953.01    149.06 o 
  -1   6  13      360.82      321.35    147.22 o 
   0   6  13    10433.84    10638.66    232.37 o 
   1   6  13      638.63      445.63    163.46 o 
   2   6  13      839.81      700.83    162.72 o 
   3   6  13    13225.78    14314.34    214.55 o 
   4   6  13      902.23      744.83    118.43 o 
   5   6  13     2436.74     2290.57    147.69 o 
   6   6  13     1498.24     1312.43    166.64 o 
   7   6  13     9570.19    10304.07    253.78 o 
   8   6  13      449.22      274.13    134.47 o 
   9   6  13      666.66      414.50    261.37 o 
  10   6  13      736.63      620.94    277.52 o 
  11   6  13     1701.69     1668.62    320.47 o 
  12   6  13      262.84      155.65    372.64 o 
  13   6  13        0.72       54.17     72.66 o 
  14   6  13     5165.62     5099.22    414.86 o 
  15   6  13     3187.67     2688.19    470.84 o 
  16   6  13        2.57      -63.67    304.76 o 
 -19   7  13     3254.03     3365.64    532.92 o 
 -18   7  13      952.31     1118.12    457.99 o 
 -17   7  13       71.16      -30.03     82.68 o 
 -16   7  13     5354.00     5319.29    391.76 o 
 -15   7  13     1326.26     1151.51    391.22 o 
 -14   7  13    30783.50    33069.97    831.99 o 
 -13   7  13       34.57      130.96    315.42 o 
 -12   7  13     5123.78     4946.16    282.53 o 
 -11   7  13     4293.40     3963.96    278.44 o 
 -10   7  13      384.35      246.27    258.14 o 
  -9   7  13     7916.18     7673.49    501.93 o 
  -8   7  13     1528.12     1295.22    214.15 o 
  -7   7  13      398.98      333.80    241.83 o 
  -6   7  13     1648.95     1242.07    214.64 o 
  -5   7  13       87.48       91.10    229.24 o 
  -4   7  13    10981.09    11031.18    402.69 o 
  -3   7  13     6684.06     6603.11    237.21 o 
  -2   7  13     3123.33     2730.41    174.44 o 
  -1   7  13       73.66       69.63    109.21 o 
   0   7  13     1208.55     1150.37    193.55 o 
   1   7  13     1649.64     1505.11    194.94 o 
   2   7  13    13045.79    14311.13    263.71 o 
   3   7  13     1101.06      949.37    172.75 o 
   4   7  13     7406.35     7627.19    219.77 o 
   5   7  13       70.79      275.36    251.76 o 
   6   7  13      618.74      340.47    258.91 o 
   7   7  13     6107.63     6008.12    272.64 o 
   8   7  13     2696.45     2498.35    265.04 o 
   9   7  13       71.83      122.23    303.83 o 
  10   7  13      928.43      836.98    353.71 o 
  11   7  13      991.19      876.39    397.71 o 
  12   7  13      127.15       14.31    191.14 o 
  13   7  13     9117.44     9981.73    453.43 o 
  14   7  13       34.92      -41.82    436.39 o 
 -17   8  13      257.10      261.33    532.46 o 
 -16   8  13     5149.10     4465.50    465.45 o 
 -15   8  13     3905.80     3653.57    381.66 o 
 -14   8  13       76.43        4.28     37.16 o 
 -13   8  13      875.24      789.56    342.78 o 
 -12   8  13       80.70       34.52    313.75 o 
 -11   8  13     4584.70     4349.38    323.32 o 
 -10   8  13     6661.42     6512.18    444.81 o 
  -9   8  13      640.78      436.27    335.18 o 
  -8   8  13     1091.71      502.94    324.24 o 
  -7   8  13      769.32      772.52    270.93 o 
  -6   8  13       15.33      -84.13    300.45 o 
  -5   8  13     3628.07     3601.42    265.82 o 
  -4   8  13     3787.69     3514.48    234.74 o 
  -3   8  13     3521.89     3472.89    223.05 o 
  -2   8  13     2899.86     2783.13    223.46 o 
  -1   8  13       72.36       70.21    202.99 o 
   0   8  13    16232.09    17406.96    964.51 o 
   1   8  13    23416.91    24855.15    543.79 o 
   2   8  13      663.61      458.19    333.44 o 
   3   8  13     7087.89     7065.11    365.07 o 
   4   8  13     5585.41     5289.26    257.63 o 
   5   8  13      110.88      172.97    395.20 o 
   6   8  13    14598.88    15989.80    464.75 o 
   7   8  13     1642.55     1632.32    383.72 o 
   8   8  13     9500.96    10474.37    338.01 o 
   9   8  13     4671.52     4633.56    370.35 o 
  10   8  13     7353.94     7533.47    413.62 o 
  11   8  13     4700.14     4780.00    454.30 o 
  12   8  13     1721.53     1739.05    531.32 o 
 -14   9  13     3374.38     3056.74    502.01 o 
 -13   9  13       82.45      -19.22     92.00 o 
 -12   9  13       21.13      107.05    430.46 o 
 -11   9  13      925.61      781.12    471.47 o 
 -10   9  13     2047.41     1917.59    433.90 o 
  -9   9  13      191.97      338.73    399.17 o 
  -8   9  13     1803.74     1678.25    378.60 o 
  -7   9  13     1227.56     1184.65    340.77 o 
  -6   9  13     2337.60     2183.96    330.38 o 
  -5   9  13     7612.04     7198.75    358.57 o 
  -4   9  13    10276.45    10528.87    324.37 o 
  -3   9  13      154.52      147.95    323.35 o 
  -2   9  13     1194.29     1218.05    318.65 o 
  -1   9  13     4480.82     4222.24    308.08 o 
   0   9  13      239.01       -4.03     78.54 o 
   1   9  13     6522.11     6484.99    408.34 o 
   2   9  13     3450.51     3131.04    401.64 o 
   3   9  13      207.41       75.91    247.69 o 
   4   9  13      415.08      277.27    621.64 o 
   5   9  13       27.76      -23.93    502.62 o 
   6   9  13     6639.22     7016.76    498.92 o 
   7   9  13     2628.32     2477.28    446.62 o 
   8   9  13     1962.40     1807.75    567.91 o 
   9   9  13      182.86      383.04    523.99 o 
  10   9  13      114.30      -95.42    568.17 o 
 -10  10  13      452.13      404.26    733.45 o 
  -9  10  13      334.19      366.55    520.69 o 
  -8  10  13     2329.81     2050.04    486.53 o 
  -7  10  13     2677.53     2193.55    479.91 o 
  -6  10  13     9654.46     9694.51    535.56 o 
  -5  10  13     1454.55     1628.56    475.97 o 
  -4  10  13     2585.51     2951.93    430.66 o 
  -3  10  13     4523.22     4535.18    448.27 o 
  -2  10  13     2150.32     1771.50    527.23 o 
  -1  10  13     1770.73     1877.97    485.80 o 
   0  10  13     3294.87     3322.90    490.69 o 
   1  10  13       11.29       53.00    291.55 o 
   2  10  13        5.21      -47.45    172.67 o 
   3  10  13      752.88      769.64    656.92 o 
   4  10  13     4955.13     5455.58    644.26 o 
   5  10  13     9303.02    10223.98    681.73 o 
   6  10  13       22.43       -0.90     46.75 o 
 -24   0  14     2945.15     2969.07    755.08 o 
 -23   0  14     1243.50     1119.61    637.94 o 
 -22   0  14      165.59      211.79    415.74 o 
 -21   0  14     1030.92      732.48    394.88 o 
 -20   0  14    18147.52    19503.68    673.79 o 
 -19   0  14    27575.18    30104.77    758.23 o 
 -18   0  14     5081.03     5716.82    196.58 o 
 -17   0  14    16845.16    17868.84    394.08 o 
 -16   0  14     1226.00     1102.93    173.31 o 
 -15   0  14     2049.11     2222.69    221.65 o 
 -14   0  14    27563.55    27384.16    447.15 o 
 -13   0  14    30206.06    31098.86    436.46 o 
 -12   0  14    60130.04    60616.52    489.77 o 
 -11   0  14     1222.77     1197.10    130.32 o 
 -10   0  14       52.98       24.79    107.68 o 
  -9   0  14    82393.91    80495.74    640.05 o 
  -8   0  14    10016.99    10493.65    209.21 o 
  -7   0  14   128412.40   129265.21    865.31 o 
  -6   0  14       49.19      156.04    117.07 o 
  -5   0  14    15856.68    16403.84    360.49 o 
  -4   0  14     9399.96     8408.24    218.45 o 
  -3   0  14   119781.78   119558.46   1806.06 o 
  -2   0  14     3008.71     3107.18     77.37 o 
  -1   0  14    95504.75    95270.87   1107.50 o 
   0   0  14     7169.78     7002.87    154.11 o 
   1   0  14    10319.83    10353.55    139.69 o 
   2   0  14    13385.25    12658.57    160.37 o 
   3   0  14    54306.04    54871.35    688.23 o 
   4   0  14    46494.20    45878.86    597.66 o 
   5   0  14    10500.02    10063.79    159.55 o 
   6   0  14     2552.78     2262.61     87.43 o 
   7   0  14    71711.55    71463.73    841.05 o 
   8   0  14    32741.31    32361.58    402.35 o 
   9   0  14    42296.71    43191.64    692.82 o 
  10   0  14     9209.49     9285.68    311.68 o 
  11   0  14     1100.04      915.44    154.06 o 
  12   0  14     4848.21     4410.42    174.60 o 
  13   0  14    22030.39    23155.40    451.56 o 
  14   0  14        4.69      104.45    267.09 o 
  15   0  14    22322.91    23500.99    447.05 o 
  16   0  14      506.87      600.87    330.02 o 
  17   0  14        5.64       42.30    392.59 o 
  18   0  14     9406.74     9286.48    466.57 o 
  19   0  14        6.18      162.15    629.79 o 
 -24   1  14    10810.23    11501.54    419.96 o 
 -23   1  14     2779.16     2833.94    405.49 o 
 -22   1  14        0.38      -34.32    191.58 o 
 -21   1  14     1934.96     1832.20    286.31 o 
 -20   1  14     4257.61     4134.18    256.95 o 
 -19   1  14     1601.93     1261.12    234.06 o 
 -18   1  14    27276.93    28594.64    382.73 o 
 -17   1  14     8138.21     8319.63    212.10 o 
 -16   1  14       42.47       65.99    110.44 o 
 -15   1  14       11.79       95.96    110.75 o 
 -14   1  14     2000.89     2000.21    101.97 o 
 -13   1  14    74080.65    78290.68   1012.14 o 
 -12   1  14     4454.63     4172.64     91.95 o 
 -11   1  14     8822.38     8721.47    172.08 o 
 -10   1  14    17751.37    18164.88    177.90 o 
  -9   1  14       11.13       50.04     62.18 o 
  -8   1  14    60242.46    60408.78   1128.63 o 
  -7   1  14     4840.85     5306.50    305.19 o 
  -6   1  14     3478.82     2907.46    241.48 o 
  -5   1  14      911.67      929.77     71.26 o 
  -4   1  14     2524.49     2217.09    125.14 o 
  -3   1  14    20606.77    20804.89    483.22 o 
  -2   1  14    52477.58    54730.21    360.50 o 
  -1   1  14      472.54      477.35     41.57 o 
   0   1  14     7768.43     7967.33    119.92 o 
   1   1  14    26374.88    27028.29    206.81 o 
   2   1  14     2070.61     1967.36     57.80 o 
   3   1  14    51472.84    52181.79    333.66 o 
   4   1  14    11413.24    11307.14    113.57 o 
   5   1  14    14249.55    14372.93    167.98 o 
   6   1  14      158.21      191.86     64.39 o 
   7   1  14     1406.36     1233.29     48.98 o 
   8   1  14    34219.21    33962.20    228.13 o 
   9   1  14    12392.89    12404.08    140.65 o 
  10   1  14      481.43      520.36     94.37 o 
  11   1  14     1092.02      893.90    118.92 o 
  12   1  14      734.40      584.30    136.03 o 
  13   1  14    14206.05    14437.08    362.70 o 
  14   1  14     9273.00     9492.73    195.45 o 
  15   1  14     1293.11     1263.52    236.67 o 
  16   1  14    12274.24    12360.44    250.67 o 
  17   1  14       65.29      222.31    275.34 o 
  18   1  14        6.19      -12.93    193.84 o 
  19   1  14     7083.36     7124.52    389.51 o 
 -24   2  14      863.62     1109.75    427.84 o 
 -23   2  14      123.78      201.95    380.61 o 
 -22   2  14      402.28      266.66    387.96 o 
 -21   2  14      440.65      529.23    377.31 o 
 -20   2  14      375.09      309.53    288.13 o 
 -19   2  14      109.24      102.28    291.30 o 
 -18   2  14      673.59      708.92    227.40 o 
 -17   2  14      273.16      278.69    207.67 o 
 -16   2  14      726.65      726.77    194.68 o 
 -15   2  14     4382.71     4067.03    288.19 o 
 -14   2  14       40.79       21.50     81.06 o 
 -13   2  14     4636.97     4551.22    190.89 o 
 -12   2  14      932.10      812.91    116.39 o 
 -11   2  14      771.92      515.76    148.36 o 
 -10   2  14     2797.10     2766.54    202.87 o 
  -9   2  14      330.89      333.61    132.46 o 
  -8   2  14     2965.72     2988.33    233.29 o 
  -7   2  14       97.12      137.94     97.18 o 
  -6   2  14     7442.43     7777.91    131.14 o 
  -5   2  14     9159.39     9035.52    193.19 o 
  -4   2  14     2294.15     2259.08     86.03 o 
  -3   2  14    14069.57    14237.03    169.97 o 
  -2   2  14      526.41      530.63     66.08 o 
  -1   2  14     1028.24     1032.90     62.20 o 
   0   2  14     7997.79     7776.40    121.53 o 
   1   2  14      120.91      122.65     31.66 o 
   2   2  14    11586.47    11757.99    131.43 o 
   3   2  14     3568.42     3621.71     67.46 o 
   4   2  14       47.44       62.02     29.83 o 
   5   2  14        3.74       59.66     59.36 o 
   6   2  14     2739.84     2383.14     78.18 o 
   7   2  14     1431.94     1272.43     72.55 o 
   8   2  14       73.89      118.77     74.75 o 
   9   2  14      522.78      491.15     90.09 o 
  10   2  14        5.49       47.83    138.11 o 
  11   2  14     5152.19     4937.22    139.85 o 
  12   2  14    12819.95    12813.38    201.19 o 
  13   2  14     1401.34     1326.38    154.13 o 
  14   2  14     1377.85     1357.97    194.56 o 
  15   2  14      588.93      544.19    265.81 o 
  16   2  14      937.09     1140.90    342.08 o 
  17   2  14      980.69      893.05    320.57 o 
  18   2  14      398.92      366.37    382.69 o 
  19   2  14       51.77      -29.20    191.03 o 
 -23   3  14     1403.64     1268.39    443.59 o 
 -22   3  14     5681.58     6060.38    381.54 o 
 -21   3  14       76.36       80.62    256.88 o 
 -20   3  14    18642.40    18595.69    491.60 o 
 -19   3  14      109.08      226.12    310.00 o 
 -18   3  14     8912.37     8863.83    441.24 o 
 -17   3  14     4324.08     3299.83    258.96 o 
 -16   3  14      960.75      794.99    252.88 o 
 -15   3  14     2923.41     2425.46    229.81 o 
 -14   3  14      238.89       71.11    194.38 o 
 -13   3  14    12376.31    13072.47    400.95 o 
 -12   3  14       86.92      233.61    182.79 o 
 -11   3  14    29128.65    29593.69    818.57 o 
 -10   3  14     7943.09     8076.82    443.38 o 
  -9   3  14    19992.20    20354.91    301.68 o 
  -8   3  14    18884.25    19030.50    467.00 o 
  -7   3  14     4963.86     5032.55    220.20 o 
  -6   3  14    18563.24    19230.69    738.97 o 
  -5   3  14     8582.04     8313.29    181.12 o 
  -4   3  14     4736.23     4597.58     95.03 o 
  -3   3  14      985.64     1025.92     55.82 o 
  -2   3  14    19656.13    19181.26    342.65 o 
  -1   3  14     5565.02     5487.07     92.82 o 
   0   3  14     6376.48     6517.75     91.28 o 
   1   3  14    27093.52    28444.11    409.62 o 
   2   3  14    12770.58    12871.42    166.31 o 
   3   3  14    12350.42    12420.23    151.44 o 
   4   3  14     5015.61     5005.72    100.86 o 
   5   3  14    44266.24    45069.83    301.40 o 
   6   3  14      185.02      165.56     72.05 o 
   7   3  14    21578.91    22320.70    244.18 o 
   8   3  14    12952.13    13168.78    178.35 o 
   9   3  14    14501.80    14473.55    243.95 o 
  10   3  14     1204.69     1068.57    154.28 o 
  11   3  14     3209.54     2948.09    161.24 o 
  12   3  14     7762.63     7609.46    236.85 o 
  13   3  14       41.58      132.11    199.74 o 
  14   3  14     8561.73     8067.65    293.75 o 
  15   3  14     4949.50     4709.96    299.12 o 
  16   3  14     8648.45     8471.21    307.96 o 
  17   3  14     1644.12     1382.07    356.34 o 
  18   3  14      476.69      592.05    391.30 o 
  19   3  14     5872.65     5870.14    430.00 o 
 -22   4  14      726.08      843.80    445.07 o 
 -21   4  14     1978.42     2038.58    368.30 o 
 -20   4  14     8299.64     7680.39    393.32 o 
 -19   4  14    10721.48     9929.15    414.06 o 
 -18   4  14     1465.62     1116.73    335.07 o 
 -17   4  14    12433.05    12026.91    430.28 o 
 -16   4  14       64.90      136.55    336.61 o 
 -15   4  14      285.98      366.85    263.93 o 
 -14   4  14    24304.34    25050.59    582.27 o 
 -13   4  14     7149.76     6713.58    347.62 o 
 -12   4  14    30057.44    30489.74    640.23 o 
 -11   4  14        3.93      -17.40     82.48 o 
 -10   4  14        3.16       94.48    154.21 o 
  -9   4  14    36738.49    37816.24    648.35 o 
  -8   4  14     3353.72     3417.22    197.43 o 
  -7   4  14    35276.51    35702.70    567.74 o 
  -6   4  14        6.38       72.99    132.49 o 
  -5   4  14     5754.73     5781.98    162.69 o 
  -4   4  14     4058.57     4041.43    137.32 o 
  -3   4  14    25567.65    26391.30    286.34 o 
  -2   4  14    19992.65    20439.62    173.23 o 
  -1   4  14    38079.98    38976.73    289.19 o 
   0   4  14     5564.57     5564.07    121.79 o 
   1   4  14     3387.17     3285.92    119.23 o 
   2   4  14    24048.48    24690.26    260.32 o 
   3   4  14    13601.74    13872.44    162.14 o 
   4   4  14     5424.67     5451.95    161.69 o 
   5   4  14     3180.57     2792.29     99.48 o 
   6   4  14     8018.80     7849.54    172.57 o 
   7   4  14    10247.00    10347.13    285.21 o 
   8   4  14     5193.59     5115.57    144.99 o 
   9   4  14    22768.69    23239.39    264.93 o 
  10   4  14     9480.12     9359.14    304.27 o 
  11   4  14     5600.12     5173.79    180.46 o 
  12   4  14     8376.73     7980.76    324.04 o 
  13   4  14    13929.79    14754.80    467.26 o 
  14   4  14      716.25      615.89    328.86 o 
  15   4  14    12770.12    12963.18    350.43 o 
  16   4  14      499.36      275.70    444.19 o 
  17   4  14       71.29      154.55    391.63 o 
  18   4  14     2964.69     3212.07    457.30 o 
 -21   5  14     6001.57     5368.47    498.54 o 
 -20   5  14       29.48      107.15    479.20 o 
 -19   5  14     2312.30     1824.83    421.95 o 
 -18   5  14     4334.65     3894.52    407.63 o 
 -17   5  14     4533.22     4372.65    346.74 o 
 -16   5  14     1807.48     1617.65    327.75 o 
 -15   5  14      234.54      339.88    281.05 o 
 -14   5  14      153.89      142.70    289.67 o 
 -13   5  14    18624.31    18711.64    379.61 o 
 -12   5  14     8624.08     8237.13    272.69 o 
 -11   5  14        1.48       61.80    113.44 o 
 -10   5  14     3953.83     3769.36    150.20 o 
  -9   5  14     5389.56     5105.27    164.78 o 
  -8   5  14    31245.82    32299.36    618.61 o 
  -7   5  14      114.52       84.31    120.41 o 
  -6   5  14    21598.31    21532.43    323.62 o 
  -5   5  14     8040.95     7378.25    195.20 o 
  -4   5  14      259.70      259.85    118.39 o 
  -3   5  14    31259.92    31909.35    364.00 o 
  -2   5  14     4920.18     4860.08    109.74 o 
  -1   5  14      345.44      173.36     58.10 o 
   0   5  14      688.34      575.22     86.41 o 
   1   5  14      995.05      799.16    118.34 o 
   2   5  14      367.61      133.48     80.45 o 
   3   5  14    15393.02    15851.01    141.28 o 
   4   5  14     4519.39     4294.17    166.52 o 
   5   5  14     3431.69     3186.66    123.63 o 
   6   5  14     4506.75     4338.41    138.33 o 
   7   5  14     4991.33     4948.51    149.72 o 
   8   5  14     9880.64     9959.58    215.30 o 
   9   5  14      624.01      666.13    192.87 o 
  10   5  14       70.80       47.23    179.23 o 
  11   5  14      182.64      137.93    220.59 o 
  12   5  14     1847.72     1714.33    341.53 o 
  13   5  14    14014.22    14331.38    391.46 o 
  14   5  14     7590.87     7582.81    397.95 o 
  15   5  14     1571.59     1536.00    421.06 o 
  16   5  14        1.38       80.36    506.75 o 
  17   5  14       18.17      -16.44     49.64 o 
 -20   6  14     6279.98     6605.79    546.90 o 
 -19   6  14      641.63      466.14    499.80 o 
 -18   6  14     3164.80     2971.56    443.10 o 
 -17   6  14      536.88      545.77    382.66 o 
 -16   6  14     9108.67     9980.04    328.54 o 
 -15   6  14    12845.23    12947.79    347.74 o 
 -14   6  14       97.83      319.07    297.97 o 
 -13   6  14     7774.01     7302.63    262.41 o 
 -12   6  14     4187.53     3765.25    241.08 o 
 -11   6  14     1175.08     1169.93    198.42 o 
 -10   6  14    20167.13    20488.93    577.34 o 
  -9   6  14     5084.49     5022.35    265.74 o 
  -8   6  14     6414.21     6458.24    253.16 o 
  -7   6  14      478.82      396.42    178.18 o 
  -6   6  14     2054.28     1512.00    178.54 o 
  -5   6  14    28032.37    28371.47    406.40 o 
  -4   6  14     5117.53     5155.49    204.23 o 
  -3   6  14     8240.80     8538.12    201.62 o 
  -2   6  14     4046.39     3854.69    147.45 o 
  -1   6  14     2043.63     1978.18    141.69 o 
   0   6  14     6865.22     6955.97    185.99 o 
   1   6  14     1435.35     1515.97    146.07 o 
   2   6  14     7708.30     7603.46    174.48 o 
   3   6  14        1.90      -23.90     57.95 o 
   4   6  14      869.34      841.13    118.46 o 
   5   6  14     3122.82     3055.25    150.30 o 
   6   6  14    19191.60    19596.94    275.62 o 
   7   6  14     3105.45     3035.08    201.28 o 
   8   6  14       53.79       52.65    203.13 o 
   9   6  14       86.28       39.77     58.42 o 
  10   6  14      639.02      581.11    309.18 o 
  11   6  14     7537.49     8214.56    337.30 o 
  12   6  14    21444.83    23540.98    606.72 o 
  13   6  14     3311.41     3570.11    419.64 o 
  14   6  14    14532.51    15557.20    535.82 o 
  15   6  14      758.70      689.57    514.69 o 
  16   6  14     4173.00     4119.69    551.18 o 
 -19   7  14      399.87      241.68    632.62 o 
 -18   7  14       30.66       -1.04     67.21 o 
 -17   7  14    14607.54    15174.79    425.46 o 
 -16   7  14     2139.08     1871.63    403.49 o 
 -15   7  14     4938.43     5224.29    363.04 o 
 -14   7  14      963.32      863.45    360.08 o 
 -13   7  14     3049.84     2741.79    327.78 o 
 -12   7  14      267.08      211.42    247.18 o 
 -11   7  14     3244.19     3043.79    286.84 o 
 -10   7  14     8321.06     8632.81    282.48 o 
  -9   7  14    16169.63    16005.48    438.92 o 
  -8   7  14      246.22      277.96    228.79 o 
  -7   7  14       28.38        2.92     52.40 o 
  -6   7  14    15232.62    15916.16    347.68 o 
  -5   7  14    10577.87    10756.18    261.63 o 
  -4   7  14     5302.45     5219.12    185.34 o 
  -3   7  14      512.83      446.63    190.86 o 
  -2   7  14     2502.62     2355.74    183.85 o 
  -1   7  14     2001.32     1900.70    233.20 o 
   0   7  14     2254.53     2364.65    200.93 o 
   1   7  14     7199.84     7079.01    307.49 o 
   2   7  14     6338.71     6593.31    181.98 o 
   3   7  14      141.11       18.99     98.76 o 
   4   7  14     1179.48     1267.27    218.47 o 
   5   7  14    31279.96    34256.96    385.63 o 
   6   7  14      416.46      469.47    275.24 o 
   7   7  14    21540.47    23380.53    403.13 o 
   8   7  14      556.31      566.16    302.77 o 
   9   7  14     2423.40     2186.22    328.15 o 
  10   7  14     9733.37     9850.40    345.47 o 
  11   7  14       13.16       -4.95    195.76 o 
  12   7  14    13574.28    14891.61    622.74 o 
  13   7  14      149.04      -30.30    243.71 o 
  14   7  14     3049.74     2665.17    566.49 o 
 -16   8  14     2693.88     2339.47    496.33 o 
 -15   8  14      282.63      218.73    410.19 o 
 -14   8  14     4010.09     3887.93    384.33 o 
 -13   8  14     1989.24     1821.35    364.92 o 
 -12   8  14      983.53      870.58    347.59 o 
 -11   8  14      561.80      502.12    337.99 o 
 -10   8  14      412.96      356.23    304.04 o 
  -9   8  14     1882.41     1404.46    326.58 o 
  -8   8  14      696.49      568.71    308.05 o 
  -7   8  14     5065.34     4692.65    324.18 o 
  -6   8  14        0.64       -9.53     70.86 o 
  -5   8  14     5130.26     4843.05    242.62 o 
  -4   8  14     2453.24     2291.58    237.08 o 
  -3   8  14       10.26       -7.50    111.42 o 
  -2   8  14     4373.43     4072.02    264.11 o 
  -1   8  14     2006.54     1425.23    283.46 o 
   0   8  14     1354.70     1260.93    279.71 o 
   1   8  14      894.63      958.42    272.15 o 
   2   8  14      475.58      523.25    268.80 o 
   3   8  14       87.32       76.44    210.00 o 
   4   8  14     1056.28     1202.28    272.55 o 
   5   8  14     2925.24     2736.19    412.98 o 
   6   8  14     7739.27     7829.69    421.69 o 
   7   8  14       97.19       30.31    106.29 o 
   8   8  14     4082.13     4109.93    327.04 o 
   9   8  14     3611.87     3721.85    412.52 o 
  10   8  14       72.53       32.87    265.87 o 
  11   8  14     5639.40     5908.16    615.91 o 
  12   8  14     2037.82     2258.34    657.29 o 
 -14   9  14      426.16      356.79    514.68 o 
 -13   9  14       43.79      264.63    577.08 o 
 -12   9  14        2.35      -66.02    335.91 o 
 -11   9  14      347.87      203.71    428.43 o 
 -10   9  14     1057.59      792.18    438.49 o 
  -9   9  14     3459.72     3227.50    412.71 o 
  -8   9  14     9126.94     9346.72    716.13 o 
  -7   9  14        7.08       -2.54     42.92 o 
  -6   9  14     1991.48     1679.00    400.83 o 
  -5   9  14    10465.07    10639.45    570.29 o 
  -4   9  14     1081.83     1050.59    347.68 o 
  -3   9  14     8335.62     8203.88    336.88 o 
  -2   9  14     2408.69     2324.09    351.12 o 
  -1   9  14     5810.56     6204.06    344.50 o 
   0   9  14      313.01       72.25    123.13 o 
   1   9  14      506.65      333.77    463.32 o 
   2   9  14     1536.85     1850.34    418.25 o 
   3   9  14      132.81       -1.31    128.00 o 
   4   9  14      939.36      923.40    569.01 o 
   5   9  14     9261.31     9948.44    536.76 o 
   6   9  14     1521.55     1425.60    523.67 o 
   7   9  14     2712.79     3004.95    506.95 o 
   8   9  14      402.84      278.62    472.75 o 
   9   9  14       55.22      280.70    758.02 o 
  -9  10  14       60.36      156.87    488.63 o 
  -8  10  14     2828.66     2542.36    542.08 o 
  -7  10  14      217.45      241.92    502.86 o 
  -6  10  14        4.78      -42.84    387.77 o 
  -5  10  14    11056.51    11212.50    453.57 o 
  -4  10  14     2720.22     2516.82    491.40 o 
  -3  10  14     1232.98      947.89    538.54 o 
  -2  10  14      479.19      379.46    647.05 o 
  -1  10  14     2957.30     3261.38    496.27 o 
   0  10  14     2122.48     2036.88    481.34 o 
   1  10  14     1074.88     1148.13    502.33 o 
   2  10  14        1.12     -116.50    290.57 o 
   3  10  14      142.07       16.14    198.73 o 
   4  10  14      250.88      415.43    714.35 o 
   5  10  14     3049.56     2776.67    737.93 o 
 -24   1  15      753.21      686.54    448.22 o 
 -23   1  15     4187.13     4193.99    423.36 o 
 -22   1  15      303.99      392.47    373.15 o 
 -21   1  15     1282.67     1143.24    288.20 o 
 -20   1  15    25002.20    27233.87    462.83 o 
 -19   1  15      154.22      240.79    234.65 o 
 -18   1  15    21133.50    21502.05    340.38 o 
 -17   1  15      440.19      343.35    160.29 o 
 -16   1  15       55.82      104.03    123.92 o 
 -15   1  15     9945.55    10280.91    266.50 o 
 -14   1  15      494.37      570.40    121.09 o 
 -13   1  15    23287.10    23632.57    259.05 o 
 -12   1  15    23257.79    23787.28    363.70 o 
 -11   1  15    12041.88    12293.88    152.36 o 
 -10   1  15       86.76       73.66     83.96 o 
  -9   1  15    11247.69    11302.25    149.82 o 
  -8   1  15     5546.06     4837.78    116.57 o 
  -7   1  15    61720.60    63124.35    513.01 o 
  -6   1  15     2377.32     2332.74    102.47 o 
  -5   1  15     7526.43     6550.02    164.14 o 
  -4   1  15    31734.15    31302.15    618.50 o 
  -3   1  15    12513.83    12090.82    208.14 o 
  -2   1  15    63227.05    64073.43    862.64 o 
  -1   1  15     2407.56     2224.09     59.66 o 
   0   1  15    48390.09    48931.52    326.09 o 
   1   1  15    10837.17    11126.40    136.89 o 
   2   1  15     7042.14     6812.92     84.28 o 
   3   1  15    36809.89    36925.37    236.71 o 
   4   1  15    27525.25    28309.79    218.68 o 
   5   1  15     2029.83     1915.91     46.77 o 
   6   1  15    12035.86    12379.61    175.42 o 
   7   1  15    47047.49    47390.32    509.79 o 
   8   1  15      768.05      759.58     87.35 o 
   9   1  15    17578.18    17309.42    167.93 o 
  10   1  15     2040.21     1889.32    110.54 o 
  11   1  15     5984.62     5734.49    132.31 o 
  12   1  15       34.69       70.54     92.72 o 
  13   1  15      432.70      415.47    148.10 o 
  14   1  15    30830.62    32483.84    316.98 o 
  15   1  15    13418.88    13588.53    251.67 o 
  16   1  15      521.49      438.13    267.45 o 
  17   1  15      329.41      214.79    164.14 o 
  18   1  15     2007.91     2133.36    358.34 o 
  19   1  15     1961.64     1904.46    432.51 o 
 -24   2  15    13137.39    14343.62    543.68 o 
 -23   2  15      590.95      485.43    398.79 o 
 -22   2  15     8770.82     8500.36    347.74 o 
 -21   2  15     4674.58     4393.61    309.73 o 
 -20   2  15       26.14      197.52    426.61 o 
 -19   2  15    65309.89    71280.64   1381.92 o 
 -18   2  15     2833.02     2737.17    228.89 o 
 -17   2  15     5684.78     5289.96    203.89 o 
 -16   2  15    14802.05    14453.89    289.18 o 
 -15   2  15     1482.85     1055.26    210.27 o 
 -14   2  15    62127.93    64617.92   1103.45 o 
 -13   2  15    18714.63    18576.52    282.97 o 
 -12   2  15    58964.27    60312.55    536.16 o 
 -11   2  15     5350.44     5550.47    164.74 o 
 -10   2  15     9802.66     9580.48    202.86 o 
  -9   2  15    49968.93    50291.91    500.50 o 
  -8   2  15    91717.87    96762.88   1736.40 o 
  -7   2  15    13408.13    14254.66    366.52 o 
  -6   2  15    24297.80    24547.15    343.98 o 
  -5   2  15     6050.56     5955.81    101.59 o 
  -4   2  15    18162.99    18615.81    285.02 o 
  -3   2  15    27125.33    27390.63    349.75 o 
  -2   2  15      602.22      679.44     75.61 o 
  -1   2  15    25033.28    25288.43    319.02 o 
   0   2  15    12167.87    12567.32    155.28 o 
   1   2  15     2305.29     2267.86     54.24 o 
   2   2  15    42045.16    42195.94    274.40 o 
   3   2  15    59927.91    60244.93    649.78 o 
   4   2  15     9113.27     9309.17     96.63 o 
   5   2  15     6117.27     5863.66    152.01 o 
   6   2  15    20532.80    21115.86    186.43 o 
   7   2  15     1701.80     1572.36     77.62 o 
   8   2  15    87743.38    89079.70    791.07 o 
   9   2  15      747.71      703.66    103.14 o 
  10   2  15    25524.97    25985.20    502.48 o 
  11   2  15      459.31      436.53    128.95 o 
  12   2  15       22.97       58.21    162.99 o 
  13   2  15    29432.12    30852.46    540.69 o 
  14   2  15     8472.50     8348.26    450.82 o 
  15   2  15    27521.91    29221.29    465.09 o 
  16   2  15     2747.50     2925.25    359.74 o 
  17   2  15      475.42      407.10    357.65 o 
  18   2  15    14585.81    15234.15    531.21 o 
  19   2  15     9334.10    10074.52    382.97 o 
 -23   3  15     3910.16     3808.19    438.10 o 
 -22   3  15      453.28      318.22    397.61 o 
 -21   3  15     1808.53     1949.79    345.65 o 
 -20   3  15     9993.03    10285.23    329.70 o 
 -19   3  15     3113.78     2961.52    243.62 o 
 -18   3  15    18324.89    17485.91    370.82 o 
 -17   3  15      195.48      380.43    323.70 o 
 -16   3  15    10130.22     9761.38    360.21 o 
 -15   3  15    27303.76    27076.44    409.72 o 
 -14   3  15       10.97       97.81    189.30 o 
 -13   3  15    28434.90    26831.52    513.61 o 
 -12   3  15    18241.62    17770.88    451.68 o 
 -11   3  15      542.95      463.27    160.43 o 
 -10   3  15      259.18      191.70    137.02 o 
  -9   3  15       29.73       91.73    120.62 o 
  -8   3  15    12358.39    12691.59    313.07 o 
  -7   3  15    37031.83    38174.66    542.09 o 
  -6   3  15      150.42      169.91     47.22 o 
  -5   3  15     3535.57     3212.71     89.97 o 
  -4   3  15     5300.24     5228.21    140.18 o 
  -3   3  15      321.11      279.80     58.93 o 
  -2   3  15    26681.54    26784.33    217.66 o 
  -1   3  15     4175.13     4187.35    126.56 o 
   0   3  15       35.34        3.49     24.85 o 
   1   3  15    13442.36    13568.00    131.96 o 
   2   3  15    10076.15    10085.70    149.88 o 
   3   3  15    15381.16    15527.45    195.43 o 
   4   3  15     8866.86     8760.78    165.21 o 
   5   3  15       12.70       31.84     36.32 o 
   6   3  15     3141.31     3033.23     96.64 o 
   7   3  15    14940.02    14966.42    272.26 o 
   8   3  15    10377.41    10401.44    165.22 o 
   9   3  15    32768.07    34441.98    498.67 o 
  10   3  15     5372.41     5369.99    168.67 o 
  11   3  15      253.10      244.48    170.70 o 
  12   3  15     7227.34     6963.55    260.79 o 
  13   3  15      520.25      494.54    200.80 o 
  14   3  15    14548.63    14319.90    358.33 o 
  15   3  15     5038.08     4677.85    302.24 o 
  16   3  15      338.19      354.12    351.38 o 
  17   3  15      801.09      752.12    389.66 o 
  18   3  15     2625.86     2226.41    434.84 o 
 -22   4  15     7361.54     8233.64    439.37 o 
 -21   4  15      985.04      862.23    404.65 o 
 -20   4  15     5924.87     5533.68    364.77 o 
 -19   4  15       39.03       38.38    257.44 o 
 -18   4  15     3064.13     2769.52    348.78 o 
 -17   4  15      623.38      548.67    316.82 o 
 -16   4  15     3211.24     3697.37    271.05 o 
 -15   4  15    15711.23    16862.18    605.54 o 
 -14   4  15     5915.67     5698.20    322.44 o 
 -13   4  15      230.58      275.31    212.81 o 
 -12   4  15    15049.83    15336.80    503.69 o 
 -11   4  15      365.14      266.29    174.46 o 
 -10   4  15     1768.32     1533.97    173.85 o 
  -9   4  15      687.14      655.82    158.69 o 
  -8   4  15     1642.98     1453.06    150.20 o 
  -7   4  15     1242.48     1021.67    115.83 o 
  -6   4  15     1227.27      999.24     94.84 o 
  -5   4  15      705.19      687.90     82.06 o 
  -4   4  15    28761.45    28639.06    366.85 o 
  -3   4  15      144.97      169.19     65.33 o 
  -2   4  15      887.18      751.01     72.05 o 
  -1   4  15    27092.54    27733.94    193.66 o 
   0   4  15        3.39        5.87     41.66 o 
   1   4  15     6499.64     6203.54    122.59 o 
   2   4  15      454.73      402.20     81.19 o 
   3   4  15     6437.61     6483.97    116.16 o 
   4   4  15     7736.31     7678.03    129.98 o 
   5   4  15     5829.97     5519.22    134.94 o 
   6   4  15    31128.70    32571.80    348.47 o 
   7   4  15     7669.70     7389.74    207.59 o 
   8   4  15      727.56      668.12    151.30 o 
   9   4  15     7761.91     7676.25    168.56 o 
  10   4  15     1486.22     1228.01    183.28 o 
  11   4  15     6959.87     6931.91    247.54 o 
  12   4  15     8477.18     7942.45    223.83 o 
  13   4  15      579.34      544.34    318.48 o 
  14   4  15        2.49      -16.36     88.27 o 
  15   4  15     4928.13     4798.07    355.72 o 
  16   4  15     5797.64     6186.20    360.30 o 
  17   4  15     7127.62     7346.22    417.59 o 
 -21   5  15      752.38      626.93    500.84 o 
 -20   5  15     5519.39     5136.22    449.07 o 
 -19   5  15       36.67      114.10    433.59 o 
 -18   5  15    16010.05    16649.83    449.58 o 
 -17   5  15     1398.52     1405.16    353.06 o 
 -16   5  15     7648.67     7787.79    330.31 o 
 -15   5  15      868.69      954.05    311.18 o 
 -14   5  15    16042.71    15565.92    346.79 o 
 -13   5  15     1256.40      898.09    216.83 o 
 -12   5  15       54.14      151.47    205.13 o 
 -11   5  15    19047.90    19698.30    974.87 o 
 -10   5  15     2510.92     2083.96    205.15 o 
  -9   5  15    13188.55    13256.29    235.49 o 
  -8   5  15     3998.38     3660.33    144.02 o 
  -7   5  15     2187.51     1849.42    103.71 o 
  -6   5  15     5663.83     5327.77    242.10 o 
  -5   5  15    11899.72    12040.97    229.83 o 
  -4   5  15    36777.09    37838.30    403.39 o 
  -3   5  15    15037.98    15375.19    285.20 o 
  -2   5  15    33682.74    34553.69    228.86 o 
  -1   5  15     1840.17     1623.32    104.47 o 
   0   5  15    74974.55    75509.29    728.61 o 
   1   5  15     3766.36     3478.38    113.26 o 
   2   5  15     8965.30     8976.65    211.03 o 
   3   5  15    10700.60    11074.64    162.44 o 
   4   5  15      608.14      471.60    114.35 o 
   5   5  15    22396.93    23636.04    282.79 o 
   6   5  15     1848.48     1796.22    145.80 o 
   7   5  15    13625.12    14492.32    238.95 o 
   8   5  15      878.33      788.20    202.02 o 
   9   5  15     1987.44     1920.70    199.81 o 
  10   5  15     4928.39     4596.82    206.99 o 
  11   5  15     8093.33     8565.71    242.40 o 
  12   5  15      184.51      146.06    438.94 o 
  13   5  15     8375.28     9283.72    356.54 o 
  14   5  15     6636.88     6996.77    397.00 o 
  15   5  15     3727.50     4022.23    433.56 o 
  16   5  15     9557.67    10078.68    485.54 o 
 -20   6  15      612.63      425.49    575.89 o 
 -19   6  15     8831.84     9080.13    498.09 o 
 -18   6  15      639.17      722.78    470.09 o 
 -17   6  15     6681.62     6968.64    410.50 o 
 -16   6  15     1718.40     1753.73    384.13 o 
 -15   6  15     1794.43     1660.84    344.36 o 
 -14   6  15    24547.65    27121.99    507.75 o 
 -13   6  15     2544.64     2252.81    263.47 o 
 -12   6  15    14624.48    15726.94    343.03 o 
 -11   6  15       15.49       84.50    217.61 o 
 -10   6  15     3086.58     3179.80    214.39 o 
  -9   6  15     1257.61     1273.22    214.80 o 
  -8   6  15     5667.70     5514.27    212.38 o 
  -7   6  15     5159.01     4750.63    213.70 o 
  -6   6  15    15261.48    15276.53    304.85 o 
  -5   6  15       57.68       31.84     83.17 o 
  -4   6  15      171.88      103.93    170.10 o 
  -3   6  15    12006.78    11723.66    237.61 o 
  -2   6  15       75.85       37.95    126.99 o 
  -1   6  15    11735.09    11717.22    212.66 o 
   0   6  15     5573.72     5645.58    160.02 o 
   1   6  15    15316.99    15301.93    279.07 o 
   2   6  15     9793.42    10504.40    264.86 o 
   3   6  15     5076.92     5283.35    184.55 o 
   4   6  15    12890.39    13384.76    237.74 o 
   5   6  15       10.66      172.89    159.29 o 
   6   6  15     7625.70     7540.57    187.50 o 
   7   6  15      505.93      487.87    217.25 o 
   8   6  15    12700.32    12894.11    306.10 o 
   9   6  15       56.58      150.60    289.12 o 
  10   6  15     1659.37     1673.00    312.12 o 
  11   6  15       76.30      270.73    380.81 o 
  12   6  15     1978.59     1927.61    392.13 o 
  13   6  15     6631.08     6523.99    425.68 o 
  14   6  15     3538.96     3533.86    501.13 o 
  15   6  15     3480.14     3515.35    509.21 o 
 -18   7  15      774.48      684.54    529.35 o 
 -17   7  15      920.83      682.06    479.53 o 
 -16   7  15     2374.17     2171.89    445.68 o 
 -15   7  15     9561.53    10046.47    423.45 o 
 -14   7  15     2065.37     2149.22    333.10 o 
 -13   7  15     6666.74     6710.38    328.35 o 
 -12   7  15      323.21      289.96    336.41 o 
 -11   7  15     2965.59     2948.04    299.98 o 
 -10   7  15     3789.28     3326.21    268.63 o 
  -9   7  15      285.21      198.56    256.78 o 
  -8   7  15       21.00      100.48    233.24 o 
  -7   7  15     2881.78     2704.37    233.56 o 
  -6   7  15     2133.02     1873.36    226.51 o 
  -5   7  15      662.79      503.73    217.98 o 
  -4   7  15     5973.89     5755.43    195.46 o 
  -3   7  15        4.43      -11.74    211.27 o 
  -2   7  15      192.27      184.18    241.52 o 
  -1   7  15     1198.81     1086.78    226.95 o 
   0   7  15      315.77      230.46    234.64 o 
   1   7  15     5606.93     5767.55    179.59 o 
   2   7  15     5980.91     5940.96    181.63 o 
   3   7  15     9010.18     9076.97    236.19 o 
   4   7  15      121.98      127.84    224.57 o 
   5   7  15     1148.92     1165.10    228.20 o 
   6   7  15     3592.56     3378.54    273.48 o 
   7   7  15      170.30      129.37    219.83 o 
   8   7  15     3085.43     3046.60    306.93 o 
   9   7  15     7743.60     8213.76    334.25 o 
  10   7  15     4413.96     4306.81    347.00 o 
  11   7  15     1731.61     1766.30    445.79 o 
  12   7  15      775.70      946.04    489.82 o 
  13   7  15     2624.20     2385.25    595.86 o 
 -16   8  15      908.16      863.59    494.78 o 
 -15   8  15     9820.54    10128.17    411.15 o 
 -14   8  15     2260.61     2081.90    401.71 o 
 -13   8  15      366.60      444.98    360.83 o 
 -12   8  15     2582.59     2559.29    367.70 o 
 -11   8  15     4837.94     4569.60    330.58 o 
 -10   8  15    11921.84    11912.42    374.08 o 
  -9   8  15      255.34      315.81    341.10 o 
  -8   8  15        7.56       30.24    172.99 o 
  -7   8  15      236.80      180.43    311.20 o 
  -6   8  15      138.09      218.29    299.11 o 
  -5   8  15      522.17      462.55    255.53 o 
  -4   8  15     8400.94     8006.67    236.83 o 
  -3   8  15      360.85      353.57    295.39 o 
  -2   8  15       14.67       22.71     95.00 o 
  -1   8  15     4706.54     4604.84    277.42 o 
   0   8  15      278.52       47.56     81.29 o 
   1   8  15    13698.83    13914.48    457.54 o 
   2   8  15     2424.66     2360.48    272.73 o 
   3   8  15     2904.25     2959.51    274.57 o 
   4   8  15     8604.01     8650.52    324.81 o 
   5   8  15     9313.59     9374.99    397.87 o 
   6   8  15    14775.14    15983.82    482.18 o 
   7   8  15     8015.67     8719.77    490.72 o 
   8   8  15      139.23      -11.01    102.52 o 
   9   8  15     4530.80     4038.48    451.50 o 
  10   8  15      155.11      357.65    482.55 o 
  11   8  15     3539.64     4476.20    637.92 o 
 -13   9  15        4.92      -21.07    100.65 o 
 -12   9  15     1091.38      686.84    508.75 o 
 -11   9  15    12008.02    11517.21    468.78 o 
 -10   9  15      949.60      879.66    424.95 o 
  -9   9  15     1561.88     1356.51    428.33 o 
  -8   9  15      311.18      165.91    425.18 o 
  -7   9  15       48.07      182.39    411.90 o 
  -6   9  15     9148.87     8312.30    418.40 o 
  -5   9  15     2115.31     2018.15    411.65 o 
  -4   9  15     6973.52     7210.66    399.79 o 
  -3   9  15     1254.14     1037.80    344.10 o 
  -2   9  15     5971.71     5647.14    342.60 o 
  -1   9  15     1342.46     1067.73    406.75 o 
   0   9  15    16421.88    17957.82    467.15 o 
   1   9  15      139.16      101.02    421.41 o 
   2   9  15     5791.41     6074.43    358.26 o 
   3   9  15      737.28      620.05    447.02 o 
   4   9  15      360.99      389.02    561.90 o 
   5   9  15     9484.19    10356.29    506.19 o 
   6   9  15      934.56      846.03    512.80 o 
   7   9  15      907.91     1172.95    523.92 o 
   8   9  15     1294.23     1279.83    634.23 o 
  -9  10  15       17.91      260.20    580.24 o 
  -8  10  15      433.71      367.21    545.22 o 
  -7  10  15      316.52      244.65    537.36 o 
  -6  10  15       34.99      -55.00    147.15 o 
  -5  10  15     4500.86     4264.55    504.91 o 
  -4  10  15      586.48      702.97    470.23 o 
  -3  10  15      219.74      126.53    498.34 o 
  -2  10  15       33.71       19.32    161.17 o 
  -1  10  15     6421.37     6664.76    518.52 o 
   0  10  15       13.51      -54.48    399.46 o 
   1  10  15     6381.33     7028.11    528.97 o 
   2  10  15      143.12       66.77    597.77 o 
   3  10  15      621.68      769.79    676.61 o 
   4  10  15     2953.44     2959.82    706.14 o 
 -24   0  16    15613.67    16798.71    678.04 o 
 -23   0  16      102.37       76.09    758.44 o 
 -22   0  16      238.09      285.26    441.33 o 
 -21   0  16    37332.56    42090.94    904.64 o 
 -20   0  16    10540.25    10488.88    379.43 o 
 -19   0  16    32488.62    35961.00    747.85 o 
 -18   0  16     3995.23     4321.05    286.52 o 
 -17   0  16     5228.67     5183.78    279.20 o 
 -16   0  16       66.53       20.92     57.79 o 
 -15   0  16     1425.43     1480.39    225.80 o 
 -14   0  16    22360.04    23015.07    333.26 o 
 -13   0  16    80948.48    80664.32    787.37 o 
 -12   0  16    13535.52    13377.35    246.40 o 
 -11   0  16     4109.66     4059.04    228.02 o 
 -10   0  16     3909.84     3875.55    144.77 o 
  -9   0  16      421.40      285.79    133.11 o 
  -8   0  16    38737.02    39169.18    401.49 o 
  -7   0  16      914.78      986.19    183.39 o 
  -6   0  16    87999.60    85501.90    872.92 o 
  -5   0  16     3546.01     3904.31    169.01 o 
  -4   0  16    58921.36    58384.81    575.35 o 
  -3   0  16   136912.83   135099.13    592.84 o 
  -2   0  16    85271.70    82354.62    963.89 o 
  -1   0  16    55037.06    53814.54    868.73 o 
   0   0  16      240.02      338.89    123.63 o 
   1   0  16    88400.58    87920.21    816.46 o 
   2   0  16     2531.06     2278.51    135.25 o 
   3   0  16    75355.26    76222.53    869.51 o 
   4   0  16     1801.11     1911.48    106.26 o 
   5   0  16       72.16      102.46     70.77 o 
   6   0  16    14412.70    14225.34    212.72 o 
   7   0  16      251.08      142.55    118.24 o 
   8   0  16    65538.73    65086.83    814.36 o 
   9   0  16     8864.63     8865.91    192.37 o 
  10   0  16      249.65      191.71    132.87 o 
  11   0  16      152.15      226.47    187.01 o 
  12   0  16     5376.53     5046.61    187.32 o 
  13   0  16    45330.05    47590.42    493.61 o 
  14   0  16    34818.05    38399.01    657.74 o 
  15   0  16     5057.63     4686.18    310.92 o 
  16   0  16     6603.03     6326.28    344.88 o 
  17   0  16     2766.54     2345.75    460.46 o 
  18   0  16     4904.09     5618.14    506.96 o 
  19   0  16     9384.95     9592.08    610.56 o 
 -24   1  16     1093.08      999.22    554.97 o 
 -23   1  16     2346.96     1873.26    411.58 o 
 -22   1  16       71.51       35.28    139.40 o 
 -21   1  16      654.13      508.29    304.09 o 
 -20   1  16    18714.45    20208.88    354.52 o 
 -19   1  16    15298.87    15252.82    308.37 o 
 -18   1  16    12336.02    12924.98    238.33 o 
 -17   1  16    10769.78    11043.74    221.21 o 
 -16   1  16        1.13       64.49    132.77 o 
 -15   1  16    11449.41    11765.98    183.89 o 
 -14   1  16    30931.99    32756.61    339.93 o 
 -13   1  16     6527.05     6679.89    220.85 o 
 -12   1  16    31768.64    32568.75    453.83 o 
 -11   1  16       21.32       23.59     27.89 o 
 -10   1  16     4621.22     4189.55    101.85 o 
  -9   1  16    29964.74    30120.83    259.85 o 
  -8   1  16      918.33      703.80     93.16 o 
  -7   1  16    30538.74    30507.31    295.37 o 
  -6   1  16        6.90       29.71     82.38 o 
  -5   1  16     4088.67     3775.85    260.71 o 
  -4   1  16    20513.03    20828.22    307.56 o 
  -3   1  16     6256.43     6138.20    154.42 o 
  -2   1  16    17904.05    17807.24    221.44 o 
  -1   1  16     2375.17     2460.69     99.17 o 
   0   1  16     2337.31     2159.28     87.30 o 
   1   1  16     8087.23     8305.64    133.33 o 
   2   1  16    26112.49    25612.38    169.37 o 
   3   1  16     6666.18     6821.96     87.92 o 
   4   1  16    16493.26    16554.54    124.30 o 
   5   1  16     5233.51     5250.72    102.09 o 
   6   1  16      872.81      831.90     71.07 o 
   7   1  16    10524.63    10480.37    134.96 o 
   8   1  16     6480.59     6261.82    118.45 o 
   9   1  16    16144.19    15855.85    240.12 o 
  10   1  16    13970.71    13630.65    181.95 o 
  11   1  16      641.62      565.71    117.28 o 
  12   1  16     7180.86     6910.02    186.76 o 
  13   1  16    25280.19    25906.62    280.85 o 
  14   1  16    26952.54    28557.32    394.72 o 
  15   1  16    20181.35    21056.25    450.70 o 
  16   1  16     3698.59     3690.36    279.99 o 
  17   1  16     1316.93     1315.14    321.13 o 
  18   1  16     6887.90     7368.17    363.91 o 
 -23   2  16        9.27        0.56    229.25 o 
 -22   2  16     1077.34      878.84    379.34 o 
 -21   2  16       48.26      203.53    322.29 o 
 -20   2  16      277.28      338.23    310.49 o 
 -19   2  16        0.12      180.56    245.94 o 
 -18   2  16    11496.17    12164.08    309.64 o 
 -17   2  16     5711.40     5604.74    251.40 o 
 -16   2  16      124.60      226.54    200.23 o 
 -15   2  16        7.44       82.87    150.30 o 
 -14   2  16      148.49      395.27    170.51 o 
 -13   2  16     2650.51     2461.06    151.44 o 
 -12   2  16      336.78      392.43    191.27 o 
 -11   2  16      389.22      431.35    170.95 o 
 -10   2  16     7104.57     7008.09    173.35 o 
  -9   2  16     3285.00     3107.48    170.69 o 
  -8   2  16      954.04      770.62    105.02 o 
  -7   2  16    10996.82    11279.80    375.77 o 
  -6   2  16     2152.60     1996.86     78.77 o 
  -5   2  16     1642.35     1552.55     64.33 o 
  -4   2  16     3074.19     3152.97    111.53 o 
  -3   2  16     3229.82     3119.21     92.14 o 
  -2   2  16      626.30      683.03     85.01 o 
  -1   2  16     2001.93     1850.23     91.74 o 
   0   2  16      188.88      158.68     72.29 o 
   1   2  16      592.51      600.59     51.47 o 
   2   2  16     2089.04     2133.92     50.68 o 
   3   2  16      553.16      528.66     53.77 o 
   4   2  16     3858.75     3856.63     83.24 o 
   5   2  16     3401.89     3452.36     72.21 o 
   6   2  16     2757.85     2631.04     80.16 o 
   7   2  16     3969.96     4050.35    102.55 o 
   8   2  16     3467.68     3534.83    110.59 o 
   9   2  16    11628.66    11870.68    190.27 o 
  10   2  16     2353.34     1987.04    138.69 o 
  11   2  16      191.41      202.71    137.93 o 
  12   2  16     1625.36     1211.67    158.10 o 
  13   2  16      755.55      649.61    200.90 o 
  14   2  16       14.30      129.72    301.37 o 
  15   2  16       91.91      215.16    296.51 o 
  16   2  16       60.70      102.42    276.84 o 
  17   2  16     1478.60     1403.27    369.82 o 
  18   2  16      943.70      990.35    344.30 o 
 -23   3  16     4574.76     5071.11    465.58 o 
 -22   3  16     1964.39     1591.38    408.57 o 
 -21   3  16     9361.72    10362.70    460.20 o 
 -20   3  16     4900.95     5195.96    325.37 o 
 -19   3  16     7134.02     7330.17    280.11 o 
 -18   3  16    11175.70    11229.38    340.61 o 
 -17   3  16      439.26      302.14    240.76 o 
 -16   3  16     1765.53     1814.23    236.93 o 
 -15   3  16      347.29      303.53    214.75 o 
 -14   3  16    14661.57    14860.49    311.70 o 
 -13   3  16    17502.77    18027.76    523.61 o 
 -12   3  16    18632.72    18708.39    372.74 o 
 -11   3  16    31137.36    32416.98    661.41 o 
 -10   3  16     8006.24     8554.11    263.91 o 
  -9   3  16    43668.41    45430.96    718.58 o 
  -8   3  16      604.14      569.01    107.67 o 
  -7   3  16    11646.04    11818.30    317.42 o 
  -6   3  16     2263.17     2303.13     78.82 o 
  -5   3  16    16866.64    17221.25    165.53 o 
  -4   3  16     5025.16     5196.78     96.45 o 
  -3   3  16     1245.97     1090.44     63.42 o 
  -2   3  16    39961.23    40304.00    324.66 o 
  -1   3  16      516.59      505.46     82.03 o 
   0   3  16    12055.71    12346.61    136.39 o 
   1   3  16     5508.19     5323.99    103.23 o 
   2   3  16    26470.85    27381.35    233.04 o 
   3   3  16     1876.73     1760.40     78.26 o 
   4   3  16    20627.68    20996.97    222.08 o 
   5   3  16     3019.17     3011.66     89.01 o 
   6   3  16    36743.47    38141.27    452.37 o 
   7   3  16    14807.67    15042.50    209.18 o 
   8   3  16     5356.07     5358.15    153.47 o 
   9   3  16    26376.41    26575.69    282.49 o 
  10   3  16     2261.59     2129.36    169.16 o 
  11   3  16     5000.77     4763.61    173.46 o 
  12   3  16     6430.63     6272.60    188.31 o 
  13   3  16    12313.69    12376.09    246.63 o 
  14   3  16    12505.44    13422.18    360.56 o 
  15   3  16     1925.82     1957.96    312.97 o 
  16   3  16    19516.33    21123.28    504.09 o 
  17   3  16       65.33      -24.50    408.68 o 
  18   3  16     4470.25     4418.50    468.58 o 
 -22   4  16      841.44      805.62    442.86 o 
 -21   4  16    13562.57    13457.22    395.82 o 
 -20   4  16     2339.25     2110.24    365.70 o 
 -19   4  16    25809.66    26501.94    485.86 o 
 -18   4  16     3468.91     3089.81    313.93 o 
 -17   4  16     1173.74      952.49    324.39 o 
 -16   4  16      117.60       92.05    237.61 o 
 -15   4  16     2060.72     2145.23    271.11 o 
 -14   4  16     3948.30     3802.47    249.52 o 
 -13   4  16    24655.81    26904.54    663.32 o 
 -12   4  16     6402.65     6233.80    226.20 o 
 -11   4  16     8278.49     7994.05    258.61 o 
 -10   4  16     1196.40     1030.33    172.11 o 
  -9   4  16       65.99       39.79    170.63 o 
  -8   4  16    32706.75    34657.68    596.89 o 
  -7   4  16      325.75      255.64    155.14 o 
  -6   4  16    46228.75    48332.43    579.42 o 
  -5   4  16     5276.22     4988.51    151.79 o 
  -4   4  16    31090.12    31610.47    555.67 o 
  -3   4  16    36916.74    36286.75    297.36 o 
  -2   4  16    26874.56    26564.53    269.32 o 
  -1   4  16    20587.78    20773.63    202.64 o 
   0   4  16        1.86      -10.16     61.20 o 
   1   4  16    36041.36    37802.00    377.10 o 
   2   4  16      179.34      146.24     89.82 o 
   3   4  16    30949.60    32396.43    443.87 o 
   4   4  16     1771.79     1626.41    105.78 o 
   5   4  16     5121.03     4903.91    119.07 o 
   6   4  16    13617.47    13873.88    192.92 o 
   7   4  16       35.68      -44.82    108.59 o 
   8   4  16    45179.30    47074.69    543.99 o 
   9   4  16     8771.13     9009.21    248.46 o 
  10   4  16     1872.12     1732.02    187.97 o 
  11   4  16      609.86      597.85    207.37 o 
  12   4  16     3401.98     3153.78    306.78 o 
  13   4  16     9263.17     9471.04    344.59 o 
  14   4  16    10731.87    10799.53    350.59 o 
  15   4  16     4825.44     4958.20    377.66 o 
  16   4  16     3322.47     3199.91    373.44 o 
  17   4  16       17.51      159.54    453.05 o 
 -21   5  16      867.20      699.56    467.33 o 
 -20   5  16    10904.67    10541.43    498.15 o 
 -19   5  16     8849.70     8842.80    616.74 o 
 -18   5  16       41.01        0.54    249.05 o 
 -17   5  16     7434.10     8253.57    351.74 o 
 -16   5  16      187.01      203.60    332.92 o 
 -15   5  16     6372.66     7125.20    403.75 o 
 -14   5  16     8988.84     8744.12    581.83 o 
 -13   5  16      301.63      147.96    264.16 o 
 -12   5  16    10589.83    10163.90    391.61 o 
 -11   5  16     7262.49     7445.01    256.67 o 
 -10   5  16     2541.25     2365.03    213.86 o 
  -9   5  16      205.24      178.55    187.48 o 
  -8   5  16     1681.26     1413.50    131.00 o 
  -7   5  16    14479.51    14972.39    341.00 o 
  -6   5  16      648.56      499.60    167.81 o 
  -5   5  16      483.91      463.84    140.19 o 
  -4   5  16    11264.92    11313.34    159.16 o 
  -3   5  16     4737.68     4377.50    145.59 o 
  -2   5  16     1357.70     1160.77    104.08 o 
  -1   5  16     3435.69     3346.25    104.83 o 
   0   5  16      493.13      369.03    119.69 o 
   1   5  16       38.08       26.19     57.43 o 
   2   5  16     3358.86     3244.63    118.71 o 
   3   5  16      221.16      175.28    137.14 o 
   4   5  16     3488.06     3243.14    134.45 o 
   5   5  16    17312.30    18045.26    254.73 o 
   6   5  16     5688.14     5713.19    158.85 o 
   7   5  16     4197.25     4056.94    148.57 o 
   8   5  16    11297.44    11323.41    292.39 o 
   9   5  16     1123.48      962.86    185.25 o 
  10   5  16    10161.05    10602.33    273.13 o 
  11   5  16      418.98      431.87    257.03 o 
  12   5  16     5312.02     4754.67    338.37 o 
  13   5  16     2072.10     1997.39    396.58 o 
  14   5  16    11095.19    11982.80    529.79 o 
  15   5  16    10439.07    11102.94    467.53 o 
  16   5  16      209.00       31.58    220.12 o 
 -20   6  16      523.50       32.61    373.37 o 
 -19   6  16       59.74        6.77    480.88 o 
 -18   6  16    15299.74    16350.77    516.18 o 
 -17   6  16    13673.33    13976.92    430.21 o 
 -16   6  16     1267.58     1478.03    411.86 o 
 -15   6  16     4102.13     4428.68    353.27 o 
 -14   6  16     4480.65     3577.07    327.14 o 
 -13   6  16      101.60      155.82    351.39 o 
 -12   6  16     5587.07     5374.75    293.30 o 
 -11   6  16     1869.65     1546.97    270.37 o 
 -10   6  16    20951.77    22447.61    482.94 o 
  -9   6  16     1961.04     1948.85    232.92 o 
  -8   6  16        1.86       11.84    103.38 o 
  -7   6  16    10294.97     9515.01    280.83 o 
  -6   6  16    11635.43    11496.80    410.29 o 
  -5   6  16       16.83       25.10    141.21 o 
  -4   6  16    10246.61     9433.65    246.96 o 
  -3   6  16     3075.38     2607.18    187.35 o 
  -2   6  16       25.41        1.56    196.83 o 
  -1   6  16     7212.72     7166.54    183.52 o 
   0   6  16      753.38      613.58    161.49 o 
   1   6  16     3070.59     3098.23    156.49 o 
   2   6  16        5.64       -8.86    160.02 o 
   3   6  16     3467.94     3126.23    145.45 o 
   4   6  16    10279.20    10588.66    220.10 o 
   5   6  16    12916.87    13595.45    405.96 o 
   6   6  16     5590.77     5679.84    239.29 o 
   7   6  16     1432.79     1251.33    227.32 o 
   8   6  16     3606.37     3039.50    265.83 o 
   9   6  16     8646.88     9521.98    275.09 o 
  10   6  16     8520.32     8577.55    259.73 o 
  11   6  16      604.70      504.03    419.28 o 
  12   6  16    13756.75    15147.41    419.43 o 
  13   6  16    11394.21    12590.90    466.34 o 
  14   6  16      215.18      344.10    495.54 o 
  15   6  16     1882.86     1638.09    537.15 o 
 -18   7  16     3375.09     3611.31    578.83 o 
 -17   7  16     1017.39     1140.97    518.53 o 
 -16   7  16     6808.76     6658.19    443.68 o 
 -15   7  16      554.34      548.97    444.69 o 
 -14   7  16     1175.73     1308.09    390.70 o 
 -13   7  16     1864.74     1460.37    398.68 o 
 -12   7  16     5558.54     5592.72    311.67 o 
 -11   7  16    28817.90    30458.02   1102.03 o 
 -10   7  16    23590.97    26793.32    510.73 o 
  -9   7  16    12550.90    12921.33    345.38 o 
  -8   7  16      918.02      618.54    249.81 o 
  -7   7  16     7602.29     7202.45    360.21 o 
  -6   7  16     5569.65     5081.34    260.15 o 
  -5   7  16     6922.18     6815.85    260.20 o 
  -4   7  16     3331.84     2959.73    240.94 o 
  -3   7  16     1802.18     1704.37    242.74 o 
  -2   7  16     2385.91     2177.75    241.18 o 
  -1   7  16     4004.28     3317.77    216.28 o 
   0   7  16    17925.76    18611.12    381.41 o 
   1   7  16      685.97      659.45    193.20 o 
   2   7  16     3049.99     2892.50    185.16 o 
   3   7  16      558.60      552.94    236.49 o 
   4   7  16    11994.19    12357.13    441.24 o 
   5   7  16     6579.01     6502.93    294.61 o 
   6   7  16    18822.73    21097.69    433.17 o 
   7   7  16     4186.84     4431.51    312.47 o 
   8   7  16     3215.53     3321.53    318.20 o 
   9   7  16     8377.50     8620.98    328.72 o 
  10   7  16     2039.46     1887.50    455.48 o 
  11   7  16    16974.54    17512.49    801.51 o 
  12   7  16      269.32      111.12    554.73 o 
  13   7  16     1103.29      941.75    638.96 o 
 -16   8  16      431.04      436.39    578.08 o 
 -15   8  16     1608.06     1703.41    467.03 o 
 -14   8  16      537.28      484.41    413.19 o 
 -13   8  16     1376.06      984.23    386.78 o 
 -12   8  16      785.70      887.10    390.23 o 
 -11   8  16     6499.72     6715.28    437.73 o 
 -10   8  16      340.89      474.07    363.84 o 
  -9   8  16     3687.02     3275.37    349.48 o 
  -8   8  16     8844.34     8743.24    339.71 o 
  -7   8  16       51.21       14.01    238.01 o 
  -6   8  16    12590.17    12782.27    282.22 o 
  -5   8  16     2526.70     2548.69    297.30 o 
  -4   8  16     2095.93     2024.57    294.71 o 
  -3   8  16     1379.12     1196.30    289.66 o 
  -2   8  16      174.91       28.35     62.70 o 
  -1   8  16     2934.71     3030.28    299.73 o 
   0   8  16      114.08      110.34    309.24 o 
   1   8  16     4473.50     4579.01    296.30 o 
   2   8  16      111.02      109.39    197.47 o 
   3   8  16     2849.34     2696.82    276.95 o 
   4   8  16        4.90      -17.02    277.30 o 
   5   8  16     4129.51     4052.04    439.64 o 
   6   8  16      421.16      762.15    493.86 o 
   7   8  16     3639.87     3437.23    506.60 o 
   8   8  16     3646.01     3561.15    438.36 o 
   9   8  16      790.58     1062.30    474.69 o 
  10   8  16     3958.01     4453.05    539.15 o 
  11   8  16      462.72      258.87    336.99 o 
 -13   9  16     2133.43     2006.75    567.76 o 
 -12   9  16      268.01      253.78    497.38 o 
 -11   9  16     6692.04     6551.41    491.33 o 
 -10   9  16        6.71       72.92    578.13 o 
  -9   9  16       19.09       16.75    373.76 o 
  -8   9  16       38.00        2.21    145.35 o 
  -7   9  16     1486.80     1464.08    438.80 o 
  -6   9  16      651.19      354.25    426.96 o 
  -5   9  16      837.00      539.78    396.84 o 
  -4   9  16      524.90      494.88    386.85 o 
  -3   9  16       62.75       20.90    343.26 o 
  -2   9  16       50.31       -3.52    229.70 o 
  -1   9  16       25.05       94.65    392.32 o 
   0   9  16     1161.20      798.50    449.18 o 
   1   9  16      437.07      398.11    375.85 o 
   2   9  16      473.60      433.45    433.80 o 
   3   9  16     2172.55     2036.13    464.87 o 
   4   9  16      635.51      513.17    571.82 o 
   5   9  16     2216.36     2196.91    537.11 o 
   6   9  16      354.88      563.59    553.46 o 
   7   9  16       37.97     -204.60    350.66 o 
   8   9  16      844.15     1115.00    647.16 o 
  -8  10  16       86.16      226.15    564.55 o 
  -7  10  16      937.41      713.13    540.25 o 
  -6  10  16     1549.45     1144.51    534.32 o 
  -5  10  16       52.28     -103.21    307.17 o 
  -4  10  16     2666.47     2470.79    592.18 o 
  -3  10  16      244.81      221.61    543.07 o 
  -2  10  16       48.64        2.36    263.69 o 
  -1  10  16     1957.26     2028.83    519.51 o 
   0  10  16        0.53       62.77    362.70 o 
   1  10  16     2267.69     1954.16    565.71 o 
   2  10  16      222.30       30.51    339.48 o 
   3  10  16      560.33      592.08    743.98 o 
 -24   1  17      780.53      624.76    554.39 o 
 -23   1  17      167.85      252.80    480.79 o 
 -22   1  17       79.93       48.49    398.62 o 
 -21   1  17       42.03      102.02    219.79 o 
 -20   1  17    13821.56    14211.65    309.02 o 
 -19   1  17     8686.15     9223.87    251.90 o 
 -18   1  17     2764.60     2693.40    194.24 o 
 -17   1  17     1145.68      982.82    147.24 o 
 -16   1  17     1272.14     1149.89    135.16 o 
 -15   1  17       40.59       45.40    133.36 o 
 -14   1  17    19914.20    20632.40    403.70 o 
 -13   1  17     4864.99     4889.13    145.02 o 
 -12   1  17    14376.01    14327.66    198.67 o 
 -11   1  17      592.20      556.46     90.08 o 
 -10   1  17      680.77      678.26     84.78 o 
  -9   1  17    18474.57    18669.45    186.81 o 
  -8   1  17     1236.26     1221.26     80.93 o 
  -7   1  17     7739.11     7460.76    193.19 o 
  -6   1  17     9537.67     9563.77    191.77 o 
  -5   1  17     7399.59     7397.62    322.33 o 
  -4   1  17       76.81       56.13     77.25 o 
  -3   1  17    65483.80    65712.41    426.71 o 
  -2   1  17      141.96      133.96     99.26 o 
  -1   1  17    16132.74    16243.91    197.52 o 
   0   1  17     6610.14     6718.89    127.41 o 
   1   1  17      697.08      592.43     50.64 o 
   2   1  17    19079.39    19353.14    150.53 o 
   3   1  17     4614.64     4636.38     80.82 o 
   4   1  17    16615.45    16932.77    130.15 o 
   5   1  17     2513.30     2299.34     63.52 o 
   6   1  17    10354.19    10098.76    141.22 o 
   7   1  17    69729.24    71656.33    709.81 o 
   8   1  17     5494.14     5347.61    121.11 o 
   9   1  17    24824.96    25604.20    225.63 o 
  10   1  17      237.11      144.05    121.47 o 
  11   1  17       36.49       61.42    104.30 o 
  12   1  17      351.02      316.64    143.97 o 
  13   1  17     8169.37     7971.92    181.08 o 
  14   1  17     4802.07     4697.44    200.42 o 
  15   1  17     5199.09     4705.43    257.36 o 
  16   1  17      353.28      434.13    300.97 o 
  17   1  17      197.85      275.69    382.07 o 
  18   1  17      565.65      594.94    432.93 o 
 -23   2  17     3325.31     3313.52    423.12 o 
 -22   2  17      288.61      362.93    367.71 o 
 -21   2  17       16.30       33.18    249.51 o 
 -20   2  17    11498.71    12003.34    527.08 o 
 -19   2  17     1150.04     1032.22    243.14 o 
 -18   2  17    16414.49    16833.07    391.37 o 
 -17   2  17     3172.86     2974.69    202.26 o 
 -16   2  17     2238.82     1997.27    155.26 o 
 -15   2  17    37167.91    39367.86    398.98 o 
 -14   2  17      432.51      429.33    145.93 o 
 -13   2  17    65852.38    68759.05   1398.41 o 
 -12   2  17      172.34      303.33    136.34 o 
 -11   2  17    49145.54    52269.43    981.98 o 
 -10   2  17    34635.34    35833.51    499.22 o 
  -9   2  17     4904.76     4657.98    128.57 o 
  -8   2  17    44940.80    45993.40    849.67 o 
  -7   2  17    21280.30    21738.96    396.04 o 
  -6   2  17       31.16       67.06     42.94 o 
  -5   2  17      760.29      745.21     47.90 o 
  -4   2  17     2091.67     1764.99     87.55 o 
  -3   2  17      364.81      293.30     78.10 o 
  -2   2  17     4423.79     4330.93    104.85 o 
  -1   2  17       36.13        8.49     66.09 o 
   0   2  17       39.29       27.16     44.23 o 
   1   2  17     9639.67     9669.58     95.63 o 
   2   2  17     5031.91     4949.98     82.92 o 
   3   2  17    51230.97    52803.99    334.28 o 
   4   2  17    16430.87    16333.03    182.60 o 
   5   2  17    23187.45    23681.76    165.73 o 
   6   2  17    18682.83    18496.37    347.69 o 
   7   2  17    43602.54    44389.01    490.56 o 
   8   2  17    24481.10    25025.92    324.75 o 
   9   2  17    29970.57    30852.69    294.23 o 
  10   2  17       27.84       48.19    114.64 o 
  11   2  17       83.37       44.05     72.44 o 
  12   2  17     8504.08     8158.98    295.17 o 
  13   2  17    10814.79    10419.29    234.60 o 
  14   2  17    36824.26    39310.93    498.46 o 
  15   2  17     1071.69      929.68    315.66 o 
  16   2  17     4160.22     3903.74    302.61 o 
  17   2  17     2059.32     1986.53    337.81 o 
  18   2  17      228.80      114.48    126.24 o 
 -23   3  17      406.91      595.46    421.34 o 
 -22   3  17      245.12      372.99    415.69 o 
 -21   3  17     1980.71     1800.99    379.41 o 
 -20   3  17     5892.51     5910.31    347.76 o 
 -19   3  17     6242.83     5930.25    262.57 o 
 -18   3  17     6234.62     6196.66    352.92 o 
 -17   3  17      233.99      251.53    279.12 o 
 -16   3  17     3079.84     2782.65    234.08 o 
 -15   3  17        8.16       65.64    220.39 o 
 -14   3  17    27217.93    26471.86    667.73 o 
 -13   3  17     3389.04     3299.64    172.33 o 
 -12   3  17    17510.50    17973.48    351.86 o 
 -11   3  17     6157.88     6397.36    183.57 o 
 -10   3  17        2.09       15.79     60.95 o 
  -9   3  17    21999.22    23429.21    345.19 o 
  -8   3  17    29907.19    31002.51    353.33 o 
  -7   3  17        7.12       69.41     67.81 o 
  -6   3  17    15911.00    16694.79    237.42 o 
  -5   3  17      221.69      225.80     88.09 o 
  -4   3  17     1512.40     1434.93     73.16 o 
  -3   3  17     3712.08     3560.14     91.56 o 
  -2   3  17     2726.98     2733.62     75.94 o 
  -1   3  17     8697.04     8312.41    130.56 o 
   0   3  17     2309.73     2401.24    110.73 o 
   1   3  17      763.96      768.60     52.33 o 
   2   3  17    29067.83    29623.33    219.42 o 
   3   3  17     9438.06     9113.57    137.85 o 
   4   3  17     7756.86     7604.04    110.35 o 
   5   3  17     1378.11     1125.03     86.19 o 
   6   3  17     1577.67     1418.35    102.25 o 
   7   3  17    37510.28    39722.35    551.61 o 
   8   3  17    19633.97    20008.60    349.34 o 
   9   3  17     3671.22     3607.98    153.94 o 
  10   3  17      580.40      446.25    180.44 o 
  11   3  17     5888.39     5531.33    183.93 o 
  12   3  17     2358.66     2175.40    205.68 o 
  13   3  17     2775.22     2561.76    224.04 o 
  14   3  17     2895.94     3158.67    336.97 o 
  15   3  17     4891.97     4754.56    341.23 o 
  16   3  17    12710.61    14319.00    590.52 o 
  17   3  17      445.08      433.68    407.72 o 
 -22   4  17     8426.89     8914.77    478.21 o 
 -21   4  17     3777.04     3920.07    440.27 o 
 -20   4  17       58.02      -54.46    387.29 o 
 -19   4  17     2347.88     2073.67    371.51 o 
 -18   4  17        2.88       11.91     78.19 o 
 -17   4  17     3511.62     3235.26    290.41 o 
 -16   4  17      527.48      574.07    276.50 o 
 -15   4  17        6.82       95.12    236.43 o 
 -14   4  17        4.60       -9.71    163.77 o 
 -13   4  17     1146.26      952.41    233.49 o 
 -12   4  17    16199.27    17310.14    345.54 o 
 -11   4  17    14870.48    14536.26    429.65 o 
 -10   4  17     2270.30     1670.28    161.01 o 
  -9   4  17       91.27       36.48     77.07 o 
  -8   4  17      868.28      801.72    130.08 o 
  -7   4  17      595.93      564.97    129.83 o 
  -6   4  17    14327.75    13865.05    252.81 o 
  -5   4  17        4.60       42.34    105.49 o 
  -4   4  17     8803.64     8834.38    157.07 o 
  -3   4  17     2685.74     2435.97    103.65 o 
  -2   4  17      377.24      386.70    107.71 o 
  -1   4  17    27264.84    27458.14    251.78 o 
   0   4  17      200.79      195.94     58.04 o 
   1   4  17    10292.16    10580.30    141.23 o 
   2   4  17     3728.27     3666.90    116.04 o 
   3   4  17       90.66      118.22    111.48 o 
   4   4  17     3995.85     3967.09    116.05 o 
   5   4  17     4381.24     4290.11    129.54 o 
   6   4  17     2915.72     2860.32    121.58 o 
   7   4  17       68.29      104.87    124.54 o 
   8   4  17     2008.62     1859.40    162.58 o 
   9   4  17     3799.40     3443.64    171.22 o 
  10   4  17     1871.87     1508.50    201.61 o 
  11   4  17     1018.05      773.47    216.06 o 
  12   4  17      740.54      549.26    332.48 o 
  13   4  17      289.11      452.28    350.52 o 
  14   4  17       19.92      183.92    369.40 o 
  15   4  17    16917.60    17764.60    490.51 o 
  16   4  17     3296.50     3638.85    380.58 o 
 -21   5  17     3803.56     3968.01    506.78 o 
 -20   5  17     1601.69     1685.79    435.34 o 
 -19   5  17     5055.80     4941.70    385.86 o 
 -18   5  17     9607.54     9355.76    411.20 o 
 -17   5  17      417.11      222.04    365.81 o 
 -16   5  17    16799.97    19196.08    648.66 o 
 -15   5  17     2919.55     2265.98    308.85 o 
 -14   5  17     2315.84     1794.52    276.57 o 
 -13   5  17     5280.08     4866.10    252.89 o 
 -12   5  17     8900.88     9043.35    281.85 o 
 -11   5  17     1642.79     1470.14    209.92 o 
 -10   5  17     4968.25     5055.81    186.94 o 
  -9   5  17     1744.08     1579.13    189.98 o 
  -8   5  17      172.87       45.27     78.89 o 
  -7   5  17      569.45      562.21    155.46 o 
  -6   5  17     1524.13     1292.61    147.94 o 
  -5   5  17    34216.17    35008.30    541.90 o 
  -4   5  17     4349.11     4229.36    100.83 o 
  -3   5  17    25227.89    25980.10    258.12 o 
  -2   5  17     7091.22     7002.77    214.67 o 
  -1   5  17    17379.75    17800.66    236.77 o 
   0   5  17    11841.12    12404.15    302.23 o 
   1   5  17     4001.37     3911.80    132.05 o 
   2   5  17     8599.66     8445.58    170.03 o 
   3   5  17      549.60      406.90    138.00 o 
   4   5  17     7385.72     7273.48    157.80 o 
   5   5  17     2165.19     1988.43    158.65 o 
   6   5  17     9645.24    10090.50    241.19 o 
   7   5  17     6070.33     6014.15    204.34 o 
   8   5  17      169.18      164.83    144.08 o 
   9   5  17    13227.34    13539.76    231.32 o 
  10   5  17      552.51      581.04    246.94 o 
  11   5  17     8398.59     8369.96    259.61 o 
  12   5  17     1232.33      713.06    388.73 o 
  13   5  17     2746.57     2652.85    413.33 o 
  14   5  17      679.79      726.71    463.50 o 
  15   5  17     3082.34     3068.40    529.65 o 
 -20   6  17     4741.73     5301.40    568.52 o 
 -19   6  17      218.77      -24.09    539.13 o 
 -18   6  17     9359.26    10026.22    489.58 o 
 -17   6  17     1452.33     1408.16    466.15 o 
 -16   6  17     3321.48     2934.96    397.67 o 
 -15   6  17     4773.65     4816.24    377.22 o 
 -14   6  17      415.66      300.23    344.73 o 
 -13   6  17    15504.21    15281.98    395.00 o 
 -12   6  17      114.81      216.25    312.96 o 
 -11   6  17     4907.16     4747.01    247.80 o 
 -10   6  17     2772.99     2829.16    251.17 o 
  -9   6  17     1584.05     1406.88    241.25 o 
  -8   6  17    11571.31    11291.83    417.47 o 
  -7   6  17     3157.45     2922.35    228.44 o 
  -6   6  17     1513.51     1039.52    221.86 o 
  -5   6  17     1846.20     1547.02    232.57 o 
  -4   6  17     3834.22     3534.65    215.51 o 
  -3   6  17     2880.73     2472.32    183.18 o 
  -2   6  17     1458.88     1174.94    178.50 o 
  -1   6  17       29.10       20.50    116.61 o 
   0   6  17     6821.69     6371.20    172.52 o 
   1   6  17     3047.80     3001.04    162.66 o 
   2   6  17     1220.16     1122.88    158.24 o 
   3   6  17    14400.20    14483.10    273.18 o 
   4   6  17     6448.51     6548.80    203.59 o 
   5   6  17     1382.40     1299.17    196.25 o 
   6   6  17     2653.96     2597.34    253.34 o 
   7   6  17    14602.69    15078.86    324.53 o 
   8   6  17      876.68      775.08    303.73 o 
   9   6  17     5999.44     5880.66    289.34 o 
  10   6  17     2812.24     2795.76    273.41 o 
  11   6  17     4450.98     4498.36    409.42 o 
  12   6  17     1617.28     1200.94    464.01 o 
  13   6  17      515.95      786.47    651.67 o 
  14   6  17     8486.09     9424.52    572.27 o 
 -18   7  17     9963.09    10842.21    613.62 o 
 -17   7  17     2011.74     2122.13    541.63 o 
 -16   7  17      957.81      928.10    515.46 o 
 -15   7  17      243.59      289.88    504.21 o 
 -14   7  17     7875.81     7978.01    427.98 o 
 -13   7  17     2066.00     1970.25    380.37 o 
 -12   7  17     3555.70     3647.61    368.12 o 
 -11   7  17      696.14      656.80    331.26 o 
 -10   7  17     1089.54      705.50    311.26 o 
  -9   7  17       87.63      173.40    316.50 o 
  -8   7  17    13659.73    13499.27    553.16 o 
  -7   7  17        3.09       38.88    197.99 o 
  -6   7  17     4356.31     4272.20    272.35 o 
  -5   7  17      398.94      372.27    259.94 o 
  -4   7  17       72.18      118.46    159.83 o 
  -3   7  17      187.23      105.45    105.95 o 
  -2   7  17     5570.88     5510.07    292.01 o 
  -1   7  17       14.48       49.50    185.24 o 
   0   7  17     2074.40     1783.12    199.55 o 
   1   7  17      171.86       98.78    135.61 o 
   2   7  17     3506.38     3520.33    234.93 o 
   3   7  17     2216.50     1980.03    244.71 o 
   4   7  17      149.89       68.95    178.47 o 
   5   7  17      945.03      833.44    315.76 o 
   6   7  17      275.08      222.10    424.41 o 
   7   7  17      485.32      411.67    374.31 o 
   8   7  17     8103.75     8607.18    403.36 o 
   9   7  17     1897.12     1689.09    391.77 o 
  10   7  17     4793.63     4636.86    489.40 o 
  11   7  17     3983.69     4337.64    558.12 o 
  12   7  17     1104.48     1127.91    579.95 o 
 -16   8  17     1101.57     1018.87    641.26 o 
 -15   8  17       32.48     -183.27    333.42 o 
 -14   8  17      315.63      481.29    466.31 o 
 -13   8  17      588.96      421.24    468.26 o 
 -12   8  17     7227.45     6746.13    415.61 o 
 -11   8  17     8342.11     7829.69    486.16 o 
 -10   8  17     1362.41     1078.60    444.91 o 
  -9   8  17      849.03      571.64    413.35 o 
  -8   8  17      743.21      749.31    387.15 o 
  -7   8  17     1278.30     1020.71    320.25 o 
  -6   8  17     9172.66     8925.43    309.90 o 
  -5   8  17      185.09      224.51    369.31 o 
  -4   8  17    11796.36    12929.62    455.48 o 
  -3   8  17     1196.30      943.10    309.10 o 
  -2   8  17     1757.74     1752.51    312.70 o 
  -1   8  17    34003.20    37467.02    656.46 o 
   0   8  17     1174.24      800.18    315.27 o 
   1   8  17     2670.30     2758.43    284.36 o 
   2   8  17     3559.57     3427.13    291.46 o 
   3   8  17     1303.59     1218.36    297.46 o 
   4   8  17     1117.92     1242.83    367.84 o 
   5   8  17     1031.42      981.14    477.52 o 
   6   8  17       39.73      101.21    234.91 o 
   7   8  17     1687.60     2090.17    551.82 o 
   8   8  17     1330.87     1453.12    435.44 o 
   9   8  17    13683.56    15106.02    495.87 o 
  10   8  17     4996.53     4794.36    525.81 o 
 -13   9  17     3987.92     3302.88   1076.09 o 
 -12   9  17     2465.69     1875.67    622.81 o 
 -11   9  17      298.66      164.91    539.72 o 
 -10   9  17     2295.43     2137.46    523.75 o 
  -9   9  17      193.16      253.47    556.22 o 
  -8   9  17      138.19      -27.86    297.16 o 
  -7   9  17     1451.97     1213.48    441.27 o 
  -6   9  17     1546.90     1462.32    408.72 o 
  -5   9  17    12108.87    13174.51    551.60 o 
  -4   9  17     2851.93     2618.42    372.07 o 
  -3   9  17     1569.96     1544.36    368.66 o 
  -2   9  17     1382.41     1292.88    447.75 o 
  -1   9  17     5313.22     5254.54    423.75 o 
   0   9  17     2167.34     1974.28    395.49 o 
   1   9  17     5179.75     6038.85    380.01 o 
   2   9  17     1397.36     1065.87    469.58 o 
   3   9  17        1.95       59.14    467.90 o 
   4   9  17     1781.82     2089.77    551.40 o 
   5   9  17      645.14      604.65    537.27 o 
   6   9  17     2949.91     3350.37    598.13 o 
   7   9  17      455.10      480.56    568.94 o 
  -7  10  17        2.95       77.02    515.03 o 
  -6  10  17     3266.97     3342.57    494.43 o 
  -5  10  17     2616.26     2146.90    627.29 o 
  -4  10  17     1323.38     1280.27    568.26 o 
  -3  10  17     4035.42     4017.90    625.85 o 
  -2  10  17     1180.85     1447.79    620.72 o 
  -1  10  17      119.46      -11.17    297.90 o 
   0  10  17     5750.73     6912.72    542.19 o 
   1  10  17     1968.73     1720.44    557.95 o 
 -24   0  18      169.04      355.53    789.73 o 
 -23   0  18     8239.81     8728.16    622.41 o 
 -22   0  18      226.77      279.35    560.50 o 
 -21   0  18      254.79      208.34    447.49 o 
 -20   0  18    41748.66    47010.34   1009.78 o 
 -19   0  18       27.15      120.89    432.61 o 
 -18   0  18    12358.82    12880.69    307.92 o 
 -17   0  18      520.19      541.52    220.32 o 
 -16   0  18     4587.14     4823.24    279.55 o 
 -15   0  18    10171.78    10538.18    273.21 o 
 -14   0  18     6534.00     6508.62    301.54 o 
 -13   0  18      698.14      656.61    155.45 o 
 -12   0  18     9590.86     9577.75    198.76 o 
 -11   0  18     3395.30     3229.40    141.56 o 
 -10   0  18     9231.30     8978.02    222.12 o 
  -9   0  18     6186.08     5992.01    156.82 o 
  -8   0  18      562.61      579.71    136.61 o 
  -7   0  18    20454.87    20230.31    377.22 o 
  -6   0  18      299.83      397.35    218.45 o 
  -5   0  18      704.82      713.00    131.84 o 
  -4   0  18   102519.25   102657.97    560.52 o 
  -3   0  18     8395.42     8454.86    206.09 o 
  -2   0  18    88542.64    89403.48    982.91 o 
  -1   0  18        3.04       11.94     45.36 o 
   0   0  18     5728.69     5551.20    192.35 o 
   1   0  18     9459.66     9522.27    196.79 o 
   2   0  18      356.38      365.62    108.44 o 
   3   0  18     1659.03     1537.19    110.02 o 
   4   0  18    10124.76    10237.57    287.42 o 
   5   0  18      675.72      619.59     99.76 o 
   6   0  18    11835.01    11291.30    521.68 o 
   7   0  18    11646.98    11411.86    495.64 o 
   8   0  18     3923.64     3955.75    172.06 o 
   9   0  18    15482.11    15199.04    313.26 o 
  10   0  18     5746.03     5594.45    177.03 o 
  11   0  18        1.66        1.85     64.53 o 
  12   0  18    10380.01    10456.21    251.75 o 
  13   0  18      122.08       71.92    219.15 o 
  14   0  18    14784.97    15540.91    376.36 o 
  15   0  18     2939.15     2661.51    403.34 o 
  16   0  18      756.57      771.93    448.39 o 
  17   0  18     1362.80     1366.53    515.00 o 
  18   0  18        3.00      152.66    596.52 o 
 -24   1  18     8610.40     9318.92   1096.77 o 
 -23   1  18      120.58       76.64    425.98 o 
 -22   1  18     1223.70      961.93    374.84 o 
 -21   1  18     5293.93     5366.01    308.53 o 
 -20   1  18      383.46      536.01    288.94 o 
 -19   1  18    10305.46    10705.65    232.04 o 
 -18   1  18      193.91      275.46    174.02 o 
 -17   1  18        0.37       79.86    137.00 o 
 -16   1  18        3.65      -21.10     55.55 o 
 -15   1  18      993.52      963.51    143.66 o 
 -14   1  18     2457.99     2383.65    131.89 o 
 -13   1  18     3509.35     3348.05    127.94 o 
 -12   1  18     1067.44      987.33     99.93 o 
 -11   1  18      699.68      638.11     94.64 o 
 -10   1  18       38.21       43.40     45.10 o 
  -9   1  18     2187.81     1962.99     93.28 o 
  -8   1  18     9471.71     8879.16    153.23 o 
  -7   1  18     9972.32     9424.80    237.41 o 
  -6   1  18    11479.71    11187.86    466.87 o 
  -5   1  18      387.58      358.50    122.02 o 
  -4   1  18      186.27       89.30    123.15 o 
  -3   1  18    66846.48    67164.17    693.77 o 
  -2   1  18     3805.57     3526.05    121.87 o 
  -1   1  18     4238.57     4356.99     87.93 o 
   0   1  18     9837.16     9659.59    167.91 o 
   1   1  18      464.76      512.42     72.48 o 
   2   1  18    12728.99    12818.18    134.18 o 
   3   1  18     9976.73    10006.86    114.88 o 
   4   1  18     3703.21     3669.69     72.31 o 
   5   1  18     4393.41     4230.11     72.49 o 
   6   1  18       61.64       99.39     71.91 o 
   7   1  18     1297.09     1221.24     52.35 o 
   8   1  18    20092.32    19971.81    244.24 o 
   9   1  18     6818.45     6745.18    129.28 o 
  10   1  18        8.52       -2.40    104.06 o 
  11   1  18     1206.49     1057.76    133.79 o 
  12   1  18       87.58        8.30     54.96 o 
  13   1  18    10185.93    10376.92    226.42 o 
  14   1  18     2245.33     2154.75    215.44 o 
  15   1  18     5623.98     5710.74    273.13 o 
  16   1  18     1807.40     1693.85    315.29 o 
  17   1  18        9.54       14.21    148.01 o 
  18   1  18     7123.85     6585.21    627.87 o 
 -23   2  18      671.20      687.73    448.76 o 
 -22   2  18     1640.03     1353.80    389.33 o 
 -21   2  18        1.72      156.82    347.23 o 
 -20   2  18        0.89      133.53    342.95 o 
 -19   2  18     1389.60     1243.02    255.05 o 
 -18   2  18       74.80      196.95    240.64 o 
 -17   2  18     1815.29     1586.50    186.12 o 
 -16   2  18      999.52      657.19    149.00 o 
 -15   2  18     1708.52     1415.55    155.28 o 
 -14   2  18      975.89      947.01    146.63 o 
 -13   2  18     5578.94     5368.26    152.25 o 
 -12   2  18     8633.98     8990.29    226.21 o 
 -11   2  18    14215.06    14959.61    234.24 o 
 -10   2  18       18.90       21.48    106.84 o 
  -9   2  18     3570.89     3537.88    112.02 o 
  -8   2  18     3486.72     3253.81    101.13 o 
  -7   2  18      997.59      925.89     56.42 o 
  -6   2  18        5.83       54.49     65.34 o 
  -5   2  18     1371.62     1392.16     94.07 o 
  -4   2  18       82.63      106.69     84.63 o 
  -3   2  18       95.15      104.78     93.92 o 
  -2   2  18     6237.33     6277.63    118.06 o 
  -1   2  18     2034.68     1757.37     86.27 o 
   0   2  18     2689.21     2549.27     81.83 o 
   1   2  18     1056.04      955.91     56.38 o 
   2   2  18       47.17       79.63     55.52 o 
   3   2  18     1125.04     1024.91     60.59 o 
   4   2  18      395.98      407.37     65.19 o 
   5   2  18     5068.31     5296.03     96.33 o 
   6   2  18     1169.64     1046.99     82.53 o 
   7   2  18     3588.13     3426.06    102.12 o 
   8   2  18     1157.47      917.22    120.65 o 
   9   2  18      820.75      723.89    137.64 o 
  10   2  18     2277.86     2170.81    185.01 o 
  11   2  18      992.31      872.89    167.96 o 
  12   2  18      154.29       31.89    107.91 o 
  13   2  18       91.19       69.07    180.81 o 
  14   2  18      755.25      777.20    263.10 o 
  15   2  18     2405.88     2289.34    297.64 o 
  16   2  18     2454.82     2398.05    326.47 o 
  17   2  18      175.58      161.67    296.78 o 
 -23   3  18      105.96       90.60    421.92 o 
 -22   3  18      871.67      615.48    369.19 o 
 -21   3  18      942.81      899.18    339.69 o 
 -20   3  18      309.42      124.55    276.14 o 
 -19   3  18     2208.32     1906.00    283.68 o 
 -18   3  18     1062.34      872.17    255.03 o 
 -17   3  18      199.11      182.43    290.04 o 
 -16   3  18     1241.81     1206.85    239.16 o 
 -15   3  18        0.31       -0.58     28.21 o 
 -14   3  18     1901.57     1721.87    198.24 o 
 -13   3  18     4911.74     4159.43    205.71 o 
 -12   3  18     1850.87     1905.43    156.27 o 
 -11   3  18      134.78      136.91    139.35 o 
 -10   3  18    17519.13    18230.44    408.79 o 
  -9   3  18     2704.84     2608.14     99.92 o 
  -8   3  18     3500.63     3475.53     98.58 o 
  -7   3  18     3737.69     3755.19     97.11 o 
  -6   3  18     3878.20     3813.15    122.41 o 
  -5   3  18     6295.85     6150.24    194.45 o 
  -4   3  18      798.02      710.32     82.29 o 
  -3   3  18    18160.29    18058.10    212.22 o 
  -2   3  18      136.01      146.51     71.14 o 
  -1   3  18      291.58      268.31     86.02 o 
   0   3  18    24476.40    24257.75    260.40 o 
   1   3  18      474.04      395.61     55.84 o 
   2   3  18     3281.95     3128.73     69.52 o 
   3   3  18      836.08      688.78     85.17 o 
   4   3  18     5024.49     4623.81     98.15 o 
   5   3  18     9289.84     9384.34    127.99 o 
   6   3  18        5.95       26.69     76.56 o 
   7   3  18     5048.46     4732.37    168.25 o 
   8   3  18     2303.01     2128.65    159.28 o 
   9   3  18      198.84      106.29     49.02 o 
  10   3  18      457.49      482.68    190.11 o 
  11   3  18      318.12      333.06    207.34 o 
  12   3  18     2982.24     2736.20    279.17 o 
  13   3  18     1676.39     1321.65    245.45 o 
  14   3  18       84.79      128.52    357.56 o 
  15   3  18    17170.83    18091.39    389.83 o 
  16   3  18        1.21       16.13     70.16 o 
  17   3  18     1233.57     1204.51    462.75 o 
 -22   4  18      329.16      324.94    397.23 o 
 -21   4  18       14.71      124.54    453.64 o 
 -20   4  18     7942.71     7900.56    363.69 o 
 -19   4  18        3.66      -16.03     32.48 o 
 -18   4  18     8801.96     8456.83    395.65 o 
 -17   4  18      904.56      570.54    304.35 o 
 -16   4  18      833.66      692.20    272.04 o 
 -15   4  18      420.32      332.45    257.02 o 
 -14   4  18     1507.81     1424.79    225.17 o 
 -13   4  18      121.23      243.49    232.89 o 
 -12   4  18     7111.48     7332.75    304.01 o 
 -11   4  18       30.12       70.02    176.35 o 
 -10   4  18     1538.82     1237.74    172.88 o 
  -9   4  18     3401.91     3315.51    307.82 o 
  -8   4  18       57.77      117.91    167.84 o 
  -7   4  18    10830.78    11002.95    269.40 o 
  -6   4  18     1050.63     1038.54     73.76 o 
  -5   4  18     2802.32     2548.41    120.69 o 
  -4   4  18    14147.02    14404.88    198.21 o 
  -3   4  18     3573.43     3417.62    115.45 o 
  -2   4  18    43048.01    44188.23    299.56 o 
  -1   4  18     1322.73     1277.72    108.69 o 
   0   4  18     1720.60     1617.69     61.88 o 
   1   4  18    15295.48    15216.05    199.54 o 
   2   4  18     5627.61     5805.27    161.91 o 
   3   4  18      431.62      313.16    106.26 o 
   4   4  18     2824.25     2591.36    117.76 o 
   5   4  18      796.49      597.41    121.31 o 
   6   4  18     1410.00     1177.06    128.73 o 
   7   4  18      519.01      559.25    183.34 o 
   8   4  18       84.17       64.91    177.87 o 
   9   4  18     7932.19     7882.27    188.48 o 
  10   4  18     1887.30     1835.59    211.83 o 
  11   4  18       35.98       71.90    215.44 o 
  12   4  18     5413.36     5113.46    329.21 o 
  13   4  18     3224.78     2736.59    375.06 o 
  14   4  18     7310.49     7357.31    415.89 o 
  15   4  18     1978.71     1947.93    435.28 o 
  16   4  18     1494.77     1513.19    436.87 o 
 -21   5  18     3063.89     2739.43    488.76 o 
 -20   5  18      227.56      272.87    503.40 o 
 -19   5  18    10942.63    11453.73    452.79 o 
 -18   5  18     5016.20     4304.17    359.50 o 
 -17   5  18      188.58       26.27    306.30 o 
 -16   5  18      602.26      642.32    359.75 o 
 -15   5  18      192.98      168.35    325.74 o 
 -14   5  18     1212.26     1136.49    258.12 o 
 -13   5  18     7020.37     6732.98    243.27 o 
 -12   5  18    15059.93    14491.51    332.55 o 
 -11   5  18      762.09      499.99    210.50 o 
 -10   5  18     2021.09     1877.08    208.09 o 
  -9   5  18     1475.76     1260.25    196.72 o 
  -8   5  18     9896.92     9455.14    319.47 o 
  -7   5  18    15301.74    14852.49    541.87 o 
  -6   5  18     3037.26     3055.85    118.68 o 
  -5   5  18      574.50      425.17     80.63 o 
  -4   5  18        5.94       -4.85     99.87 o 
  -3   5  18    12871.99    13409.59    195.86 o 
  -2   5  18    17858.76    17966.86    282.16 o 
  -1   5  18      616.87      601.40     95.64 o 
   0   5  18     6877.85     6708.13    193.62 o 
   1   5  18     1203.48      978.51    140.68 o 
   2   5  18      764.78      622.96    170.45 o 
   3   5  18    23290.03    24691.61    280.45 o 
   4   5  18     6444.93     6438.16    154.54 o 
   5   5  18      282.62      314.82    166.90 o 
   6   5  18     1715.88     1555.84    166.56 o 
   7   5  18      498.21      546.17    209.96 o 
   8   5  18     7474.64     7526.27    195.04 o 
   9   5  18     4045.48     4100.34    205.02 o 
  10   5  18     4413.93     4353.49    250.74 o 
  11   5  18     2025.51     1646.70    358.55 o 
  12   5  18     1922.43     1952.97    387.34 o 
  13   5  18     9263.68     9468.81    423.39 o 
  14   5  18     5332.74     5518.56    471.50 o 
  15   5  18        0.42       43.80    648.46 o 
 -19   6  18     8086.11     8832.71    529.97 o 
 -18   6  18      272.21      603.29    495.49 o 
 -17   6  18     9776.81    11256.03    600.25 o 
 -16   6  18      520.76      596.19    389.88 o 
 -15   6  18      670.97      315.33    390.65 o 
 -14   6  18     2373.44     2159.65    333.57 o 
 -13   6  18     4202.83     4368.38    316.79 o 
 -12   6  18     6460.10     6207.84    274.25 o 
 -11   6  18    19099.96    20117.35    797.88 o 
 -10   6  18     2575.16     2420.84    254.96 o 
  -9   6  18     8606.75     8479.95    312.59 o 
  -8   6  18      346.39      577.79    238.09 o 
  -7   6  18    10651.05    11002.33    532.27 o 
  -6   6  18    12032.51    11325.61    355.49 o 
  -5   6  18      306.48      308.79    192.26 o 
  -4   6  18     2424.33     2303.01    195.71 o 
  -3   6  18        6.23      -17.20     33.02 o 
  -2   6  18      937.42      805.44    197.16 o 
  -1   6  18     1998.02     2016.11    171.82 o 
   0   6  18     2650.75     2645.39    175.16 o 
   1   6  18     3257.95     2723.22    168.82 o 
   2   6  18      744.30      513.30    168.92 o 
   3   6  18      210.84      180.31    206.09 o 
   4   6  18     3324.00     2971.22    213.76 o 
   5   6  18    31842.16    34483.63    379.07 o 
   6   6  18      504.37      418.98    262.12 o 
   7   6  18     4537.27     4565.80    284.03 o 
   8   6  18    16140.42    16519.18    354.74 o 
   9   6  18       58.17        2.35     64.74 o 
  10   6  18    12207.06    12686.44    337.79 o 
  11   6  18      627.01      734.63    499.26 o 
  12   6  18      125.88        9.63    595.57 o 
  13   6  18      118.87       51.31    426.93 o 
 -18   7  18     3028.14     2860.19    611.76 o 
 -17   7  18     5219.30     5136.65    502.56 o 
 -16   7  18      580.90      642.25    512.33 o 
 -15   7  18       31.01        2.47     76.82 o 
 -14   7  18     1913.39     1944.08    426.97 o 
 -13   7  18       11.32        9.58     69.36 o 
 -12   7  18    10243.70    10437.44    415.14 o 
 -11   7  18       52.00       48.79    364.35 o 
 -10   7  18    14720.05    15611.72    612.77 o 
  -9   7  18     3627.90     3654.99    347.62 o 
  -8   7  18      535.36      737.83    320.87 o 
  -7   7  18    11293.64    10554.68    322.32 o 
  -6   7  18     4676.24     4715.29    262.99 o 
  -5   7  18      682.01      557.86    274.68 o 
  -4   7  18     1751.90     1490.53    270.86 o 
  -3   7  18      238.42       91.41    199.48 o 
  -2   7  18      311.13      275.83    234.14 o 
  -1   7  18      163.14       34.30    167.00 o 
   0   7  18     3253.12     3110.44    201.86 o 
   1   7  18     1889.94     2006.66    206.85 o 
   2   7  18      401.00      224.20    219.88 o 
   3   7  18      261.04      -28.41    159.83 o 
   4   7  18     7779.11     8104.14    259.55 o 
   5   7  18       64.35       81.83    339.14 o 
   6   7  18     3142.35     2732.64    431.21 o 
   7   7  18       14.70     -225.13    334.13 o 
   8   7  18      679.53      616.99    449.78 o 
   9   7  18      873.72      860.37    426.04 o 
  10   7  18     3001.05     2917.21    473.47 o 
  11   7  18        2.51      -64.57    231.39 o 
  12   7  18     2046.84     2312.28    612.03 o 
 -15   8  18      943.62      939.81    603.87 o 
 -14   8  18      475.08      666.47    578.46 o 
 -13   8  18      558.43      460.01    544.64 o 
 -12   8  18     1020.51     1061.82    521.95 o 
 -11   8  18     2174.01     1768.00    472.90 o 
 -10   8  18     5053.69     4938.13    482.02 o 
  -9   8  18     3128.61     3373.87    452.43 o 
  -8   8  18     1297.28     1275.14    421.32 o 
  -7   8  18      710.55      619.30    335.79 o 
  -6   8  18     1032.55      968.77    324.40 o 
  -5   8  18     7237.45     6994.24    330.86 o 
  -4   8  18       16.86      125.65    329.47 o 
  -3   8  18     4069.28     3651.92    317.27 o 
  -2   8  18      112.05       98.97    326.20 o 
  -1   8  18     1934.75     1804.89    276.50 o 
   0   8  18     2685.39     2573.22    335.19 o 
   1   8  18       47.03     -124.19    259.49 o 
   2   8  18     5745.91     5603.11    300.65 o 
   3   8  18        6.49     -175.84    227.86 o 
   4   8  18      390.59      197.24    333.61 o 
   5   8  18      120.05      -26.77    179.28 o 
   6   8  18     1432.71     1200.88    511.99 o 
   7   8  18       35.71      -73.21    105.76 o 
   8   8  18      864.59      535.74    388.84 o 
   9   8  18     1143.03     1561.58    541.50 o 
 -12   9  18     1469.70     1681.20    582.23 o 
 -11   9  18     4977.51     5154.64    597.96 o 
 -10   9  18     5782.02     4889.17    528.95 o 
  -9   9  18     1577.60     1559.19    486.36 o 
  -8   9  18      425.91      343.18    452.52 o 
  -7   9  18     7139.59     7328.44    439.79 o 
  -6   9  18        1.90      196.21    448.50 o 
  -5   9  18       18.78      115.57    448.64 o 
  -4   9  18     5290.74     5522.52    390.29 o 
  -3   9  18      172.84      335.73    480.37 o 
  -2   9  18    16673.20    18024.14    421.68 o 
  -1   9  18      972.38     1105.16    401.24 o 
   0   9  18    15010.16    15504.92    408.13 o 
   1   9  18     2418.89     2486.21    404.74 o 
   2   9  18     1160.33     1017.59    510.92 o 
   3   9  18     9675.49     9857.21    502.34 o 
   4   9  18     2139.43     2327.67    595.39 o 
   5   9  18      790.33      702.25    591.70 o 
   6   9  18     1263.09     1108.47    631.90 o 
  -5  10  18      868.28      472.40    567.41 o 
  -4  10  18      906.03      768.36    670.09 o 
  -3  10  18      622.30      642.50    651.53 o 
  -2  10  18       77.11      201.73    548.26 o 
  -1  10  18      663.89      722.89    588.02 o 
 -23   1  19     3636.21     3121.33    488.16 o 
 -22   1  19     1237.46     1309.65    377.09 o 
 -21   1  19       95.01      220.81    333.57 o 
 -20   1  19       34.91        0.70     71.09 o 
 -19   1  19      350.64      326.02    210.26 o 
 -18   1  19       46.13       37.76    114.21 o 
 -17   1  19      831.03      733.76    165.43 o 
 -16   1  19     1467.21     1186.76    152.96 o 
 -15   1  19     2820.90     2592.22    141.87 o 
 -14   1  19     1074.45      904.17    145.22 o 
 -13   1  19     7050.67     6414.37    172.70 o 
 -12   1  19      231.97      217.52    106.69 o 
 -11   1  19     1206.02     1314.65    103.62 o 
 -10   1  19     7856.11     7776.91    153.80 o 
  -9   1  19     9092.88     9004.29    141.05 o 
  -8   1  19     3572.02     3406.02    105.55 o 
  -7   1  19        9.57      101.71     91.56 o 
  -6   1  19    16189.51    15441.92    330.28 o 
  -5   1  19     9712.10     9438.27    123.93 o 
  -4   1  19     2127.96     1882.31    109.27 o 
  -3   1  19      210.84      311.89    111.94 o 
  -2   1  19      817.81      802.40    107.03 o 
  -1   1  19     3363.21     3454.73     78.45 o 
   0   1  19      109.45      209.27     83.43 o 
   1   1  19     7904.92     7706.22    164.58 o 
   2   1  19     8329.84     8513.70    118.77 o 
   3   1  19    10201.81    10433.71    126.13 o 
   4   1  19    14767.61    15171.54    184.61 o 
   5   1  19      576.67      483.81     84.71 o 
   6   1  19     6213.06     6035.04    102.04 o 
   7   1  19      124.71      107.79     99.04 o 
   8   1  19     1312.14     1227.46    110.89 o 
   9   1  19      401.52      461.48    113.53 o 
  10   1  19     3172.27     3042.84    132.43 o 
  11   1  19      162.51      169.84    142.66 o 
  12   1  19      521.05      488.67    171.23 o 
  13   1  19      826.82      842.70    210.46 o 
  14   1  19     8724.95     8232.49    252.07 o 
  15   1  19      655.03      648.87    308.99 o 
  16   1  19     5131.48     5121.72    361.88 o 
  17   1  19        9.95      -21.67    312.32 o 
 -23   2  19      183.50       47.94    148.42 o 
 -22   2  19     3037.79     3056.20    407.80 o 
 -21   2  19     5360.68     5321.58    352.98 o 
 -20   2  19     2184.87     2179.67    342.54 o 
 -19   2  19      478.99      428.94    261.07 o 
 -18   2  19     4482.91     4612.01    238.62 o 
 -17   2  19      496.61      667.04    192.09 o 
 -16   2  19     3541.35     3630.39    173.11 o 
 -15   2  19        6.32       25.96    108.73 o 
 -14   2  19     2144.40     1908.87    146.17 o 
 -13   2  19      447.56      304.02    128.64 o 
 -12   2  19     4521.67     4202.56    126.99 o 
 -11   2  19      362.18      335.59    119.89 o 
 -10   2  19     4064.43     3859.26    129.38 o 
  -9   2  19    25559.48    26837.36    316.33 o 
  -8   2  19    19596.08    19107.65    387.38 o 
  -7   2  19     1215.25     1092.92     52.31 o 
  -6   2  19     4619.29     4287.67    151.17 o 
  -5   2  19     6506.09     5701.43    249.18 o 
  -4   2  19      275.05      295.01     88.75 o 
  -3   2  19     6934.09     6557.17    119.95 o 
  -2   2  19     1017.14      969.19     90.81 o 
  -1   2  19     2813.77     2593.09     91.98 o 
   0   2  19     5151.94     5149.38    102.73 o 
   1   2  19    20663.82    21000.97    179.13 o 
   2   2  19    11808.91    11734.29    170.11 o 
   3   2  19      520.18      547.19     65.75 o 
   4   2  19    11531.32    11594.58    182.39 o 
   5   2  19       10.14       55.74     68.57 o 
   6   2  19     2727.19     2621.59     86.53 o 
   7   2  19     6683.96     6837.21    182.56 o 
   8   2  19        2.80       90.90     95.48 o 
   9   2  19      800.80      677.39    144.46 o 
  10   2  19      366.57      345.50    173.72 o 
  11   2  19     4271.20     3791.34    160.91 o 
  12   2  19       54.05       91.29    190.36 o 
  13   2  19      194.48       42.86     58.12 o 
  14   2  19       14.69      -17.75    148.43 o 
  15   2  19      538.11      491.74    340.65 o 
  16   2  19     1818.52     1773.40    351.20 o 
  17   2  19     1780.86     1819.69    429.52 o 
 -22   3  19     1189.63     1362.05    384.70 o 
 -21   3  19     2522.89     2533.61    346.89 o 
 -20   3  19      208.43      130.55    273.94 o 
 -19   3  19      122.66      156.72    260.61 o 
 -18   3  19     7644.78     7978.73    236.79 o 
 -17   3  19     2785.00     2665.19    212.34 o 
 -16   3  19       63.72       92.46    293.30 o 
 -15   3  19     8629.23     8270.85    252.47 o 
 -14   3  19     1957.33     1870.76    233.27 o 
 -13   3  19    11421.74    11650.22    405.59 o 
 -12   3  19      152.80      148.70    133.60 o 
 -11   3  19      473.74      440.80    124.77 o 
 -10   3  19    20071.54    21370.37    544.88 o 
  -9   3  19      500.48      509.21    102.29 o 
  -8   3  19     5542.34     5449.17    202.15 o 
  -7   3  19    14232.55    14810.11    150.39 o 
  -6   3  19    13197.30    13584.14    248.28 o 
  -5   3  19     2377.90     2245.64     92.84 o 
  -4   3  19       30.34       95.52     64.39 o 
  -3   3  19     1764.05     1652.50     80.61 o 
  -2   3  19    17255.99    16942.71    162.46 o 
  -1   3  19    31552.63    31583.50    415.22 o 
   0   3  19      579.28      555.37     90.31 o 
   1   3  19       96.86       72.64     77.63 o 
   2   3  19      525.35      464.53     56.20 o 
   3   3  19     8508.34     8412.06    156.96 o 
   4   3  19     6471.66     6566.91     99.31 o 
   5   3  19      526.93      456.70     99.93 o 
   6   3  19      968.87      927.95    111.58 o 
   7   3  19      198.70      218.59    176.41 o 
   8   3  19     7287.26     7229.70    188.50 o 
   9   3  19    16978.66    17990.80    258.66 o 
  10   3  19     1222.16      981.69    197.02 o 
  11   3  19     1530.89     1168.86    223.61 o 
  12   3  19      940.62      689.19    302.11 o 
  13   3  19      346.51      464.58    372.25 o 
  14   3  19     5682.51     5726.86    377.25 o 
  15   3  19     7829.49     7928.07    375.54 o 
  16   3  19       21.19       66.23    366.64 o 
 -22   4  19     1677.58     1571.02    481.92 o 
 -21   4  19      704.87      534.73    422.91 o 
 -20   4  19      846.38      777.65    406.10 o 
 -19   4  19     1052.39      967.17    387.85 o 
 -18   4  19      540.81      516.07    333.09 o 
 -17   4  19     4816.05     4606.57    332.10 o 
 -16   4  19      884.68      776.68    286.88 o 
 -15   4  19     3409.35     2728.43    250.54 o 
 -14   4  19    12989.99    13522.49    449.02 o 
 -13   4  19     6384.48     5963.38    215.80 o 
 -12   4  19     2348.65     2353.30    201.26 o 
 -11   4  19     5358.32     5274.56    278.80 o 
 -10   4  19       52.37       71.13    161.72 o 
  -9   4  19     3625.24     3542.75    240.64 o 
  -8   4  19      130.48      192.68     98.96 o 
  -7   4  19      656.64      550.34    135.99 o 
  -6   4  19    13413.42    13819.82    455.24 o 
  -5   4  19    11277.00    11400.22    343.68 o 
  -4   4  19       67.89       10.92     61.04 o 
  -3   4  19    12708.42    12502.77    211.99 o 
  -2   4  19    28514.87    28973.77    299.69 o 
  -1   4  19    31724.88    32493.32    269.00 o 
   0   4  19     2130.87     1950.45     74.79 o 
   1   4  19       72.26       91.86    148.44 o 
   2   4  19     2973.31     2870.75    139.04 o 
   3   4  19       33.31       33.51     84.52 o 
   4   4  19     4062.44     3846.32    122.19 o 
   5   4  19     4146.54     3978.80    138.32 o 
   6   4  19        1.27       17.44     39.89 o 
   7   4  19      172.22      243.96    217.63 o 
   8   4  19     2715.65     2551.45    185.40 o 
   9   4  19     1451.53     1298.07    191.72 o 
  10   4  19     3412.41     3308.22    223.63 o 
  11   4  19      143.50       76.21    241.05 o 
  12   4  19        0.32        9.95    222.10 o 
  13   4  19     2349.07     2428.51    410.69 o 
  14   4  19     6947.49     7041.89    446.92 o 
  15   4  19       63.47       52.41    213.29 o 
 -21   5  19      273.38      351.31    555.74 o 
 -20   5  19     1077.76      696.07    469.27 o 
 -19   5  19     4406.96     4403.31    411.32 o 
 -18   5  19        5.86      139.25    406.29 o 
 -17   5  19     2063.87     1978.32    347.37 o 
 -16   5  19      158.23      141.24    206.75 o 
 -15   5  19       95.02      -13.30     77.87 o 
 -14   5  19     2060.74     1872.75    233.96 o 
 -13   5  19     1045.87      838.46    229.91 o 
 -12   5  19      671.68      795.72    208.63 o 
 -11   5  19      568.35      543.38    204.75 o 
 -10   5  19      998.03     1036.85    206.19 o 
  -9   5  19     9071.46     8933.78    297.08 o 
  -8   5  19      260.57      124.58    154.56 o 
  -7   5  19     9171.05     8205.72    260.39 o 
  -6   5  19      573.14      486.43    193.24 o 
  -5   5  19     1483.37     1180.36    150.26 o 
  -4   5  19     1524.89     1266.25    143.15 o 
  -3   5  19      521.74      425.08    153.74 o 
  -2   5  19     1597.01     1667.86    165.17 o 
  -1   5  19       99.71       51.43    152.51 o 
   0   5  19      185.17      133.19    151.11 o 
   1   5  19     4794.54     4475.13    182.20 o 
   2   5  19      341.18      190.07    189.67 o 
   3   5  19      196.14      153.89    183.92 o 
   4   5  19      409.04      281.73    155.55 o 
   5   5  19     1203.11      903.22    164.60 o 
   6   5  19     2458.18     2368.05    164.85 o 
   7   5  19        5.23       -9.11    158.43 o 
   8   5  19     1718.58     1497.11    197.87 o 
   9   5  19     5974.29     5576.79    212.85 o 
  10   5  19     7470.94     7503.89    252.92 o 
  11   5  19       18.11      183.74    327.34 o 
  12   5  19      364.43      488.96    453.14 o 
  13   5  19      480.17      732.67    563.87 o 
  14   5  19     1256.91     1286.31    570.06 o 
 -19   6  19       37.74       -3.03     64.87 o 
 -18   6  19      438.17      546.26    438.20 o 
 -17   6  19      455.72      403.69    348.54 o 
 -16   6  19      845.95      703.65    445.17 o 
 -15   6  19      322.83      244.40    388.28 o 
 -14   6  19      939.85     1013.53    378.41 o 
 -13   6  19     2094.13     2518.31    351.30 o 
 -12   6  19      632.28      657.16    284.52 o 
 -11   6  19       15.30       88.60    129.63 o 
 -10   6  19    10769.21    10876.30    445.30 o 
  -9   6  19        0.73       24.97    113.98 o 
  -8   6  19     6085.03     5463.22    275.92 o 
  -7   6  19       54.80       78.90    237.12 o 
  -6   6  19     1377.81     1200.82    223.90 o 
  -5   6  19       38.85      162.35    211.57 o 
  -4   6  19      286.92      162.12    205.62 o 
  -3   6  19     3819.13     3628.45    219.73 o 
  -2   6  19     3294.97     3201.30    198.42 o 
  -1   6  19        3.75        6.65    120.93 o 
   0   6  19      169.92      235.25    182.22 o 
   1   6  19       21.95        4.25     21.59 o 
   2   6  19     2209.93     2178.48    210.53 o 
   3   6  19     2682.70     2216.66    212.73 o 
   4   6  19     2582.07     2522.12    218.78 o 
   5   6  19     4274.43     4226.14    214.16 o 
   6   6  19     1137.47     1000.61    339.20 o 
   7   6  19     1188.20     1023.20    351.26 o 
   8   6  19      868.55      685.15    310.94 o 
   9   6  19     1937.40     1787.27    316.33 o 
  10   6  19      882.71     1075.81    348.57 o 
  11   6  19      485.82      525.31    527.41 o 
  12   6  19     1564.86     1520.73    580.01 o 
  13   6  19       83.00      165.93    649.16 o 
 -17   7  19     2620.89     2519.83    736.89 o 
 -16   7  19     5404.24     5186.06    599.42 o 
 -15   7  19      704.06      117.80    599.25 o 
 -14   7  19      825.49      895.75    452.37 o 
 -13   7  19     6637.95     6704.83    453.44 o 
 -12   7  19     3985.09     3866.93    390.73 o 
 -11   7  19     4675.86     5261.49    333.08 o 
 -10   7  19     2013.91     2041.90    346.82 o 
  -9   7  19    16314.44    16299.34    902.21 o 
  -8   7  19     5044.76     4862.60    376.17 o 
  -7   7  19    15299.25    14945.22    830.19 o 
  -6   7  19       83.12      153.80    285.84 o 
  -5   7  19      396.77      368.91    257.05 o 
  -4   7  19      522.88      352.00    244.27 o 
  -3   7  19        3.52      -33.77    166.54 o 
  -2   7  19     6420.92     6801.82    215.12 o 
  -1   7  19    13961.60    14459.96    261.94 o 
   0   7  19        5.97       -8.80    179.42 o 
   1   7  19        0.97      -45.35    142.09 o 
   2   7  19      634.44      521.82    261.34 o 
   3   7  19     3650.69     3144.95    263.81 o 
   4   7  19     4497.83     4979.50    321.92 o 
   5   7  19      352.55      244.12    349.11 o 
   6   7  19     6512.34     6654.83    412.25 o 
   7   7  19      741.52      775.17    412.11 o 
   8   7  19       61.78       23.88    242.26 o 
   9   7  19    16472.01    18411.35    453.16 o 
  10   7  19        1.42        9.97    158.98 o 
  11   7  19     2254.45     2021.38    604.84 o 
 -15   8  19      187.50        4.33    161.00 o 
 -14   8  19     3456.97     3540.32    615.04 o 
 -13   8  19     4821.78     4231.73    593.24 o 
 -12   8  19       30.61      190.87    516.02 o 
 -11   8  19     3026.17     2095.51    529.42 o 
 -10   8  19       74.02      158.41    455.62 o 
  -9   8  19     2040.02     1766.15    443.20 o 
  -8   8  19    10407.75    10440.77    432.02 o 
  -7   8  19      524.91      408.37    346.98 o 
  -6   8  19     3882.50     3517.95    346.89 o 
  -5   8  19     1452.73     1320.15    343.62 o 
  -4   8  19      497.20      406.83    289.03 o 
  -3   8  19     8264.66     8451.82    345.01 o 
  -2   8  19     9951.52    10492.59    418.46 o 
  -1   8  19    15026.50    15807.95    373.79 o 
   0   8  19     7169.39     7525.66    320.18 o 
   1   8  19       99.36      248.14    323.35 o 
   2   8  19     2710.84     2321.75    306.73 o 
   3   8  19     1581.88     1568.59    374.98 o 
   4   8  19     1816.36     1962.66    398.77 o 
   5   8  19     3776.30     4069.62    510.29 o 
   6   8  19      131.70       54.22    269.45 o 
   7   8  19     2801.15     2967.13    587.00 o 
   8   8  19     3677.10     3413.85    542.23 o 
   9   8  19     2679.23     3741.83    565.24 o 
 -11   9  19     1091.85     1060.01    593.31 o 
 -10   9  19     2741.27     2597.72    574.80 o 
  -9   9  19      216.61        6.86     99.43 o 
  -8   9  19     1728.22     1663.24    500.42 o 
  -7   9  19     5562.87     4960.81    459.49 o 
  -6   9  19     2028.34     2104.37    453.88 o 
  -5   9  19      117.60       19.95    218.76 o 
  -4   9  19      391.76      513.98    423.37 o 
  -3   9  19     1046.59     1138.42    412.57 o 
  -2   9  19     1031.21      899.81    405.33 o 
  -1   9  19      999.65     1007.29    425.30 o 
   0   9  19     3141.72     3465.65    409.49 o 
   1   9  19      178.81      -10.29    357.57 o 
   2   9  19     4882.50     5343.94    508.69 o 
   3   9  19      664.39      589.23    518.16 o 
   4   9  19       85.66      117.08    424.07 o 
   5   9  19     1729.20     1718.53    655.80 o 
 -23   0  20    10818.38    11655.62    534.68 o 
 -22   0  20      150.88      294.02    507.17 o 
 -21   0  20        6.27     -203.30    494.48 o 
 -20   0  20      312.56      151.95    415.40 o 
 -19   0  20     2035.59     1650.25    388.33 o 
 -18   0  20      593.16      789.04    248.47 o 
 -17   0  20     4439.82     3847.03    231.69 o 
 -16   0  20     9397.36     9517.91    269.87 o 
 -15   0  20      699.93      560.89    220.57 o 
 -14   0  20     4657.40     4390.61    254.07 o 
 -13   0  20     9006.83     9176.24    249.50 o 
 -12   0  20    37202.16    38883.29    700.92 o 
 -11   0  20    11001.39    11098.34    321.15 o 
 -10   0  20     2364.66     2383.92    141.52 o 
  -9   0  20     3172.24     3153.84    157.13 o 
  -8   0  20     7644.20     7475.06    224.91 o 
  -7   0  20    17485.03    17635.84    832.46 o 
  -6   0  20    14410.36    13921.96    391.02 o 
  -5   0  20     9237.52     9226.92    234.47 o 
  -4   0  20    30961.17    30844.37    267.21 o 
  -3   0  20     9747.96     9408.01    198.57 o 
  -2   0  20    25413.71    25922.48    340.87 o 
  -1   0  20    15191.35    16070.45    276.92 o 
   0   0  20    21976.14    22259.85    658.96 o 
   1   0  20     5250.27     5695.09    356.90 o 
   2   0  20     4690.07     4543.59    148.14 o 
   3   0  20    23064.58    23502.38    372.41 o 
   4   0  20     9934.63    10051.20    359.82 o 
   5   0  20    16757.37    16740.06    195.40 o 
   6   0  20    17400.38    17494.09    355.14 o 
   7   0  20      448.55      365.40    195.96 o 
   8   0  20      350.07      366.01    152.09 o 
   9   0  20      485.15      327.70    163.87 o 
  10   0  20      235.14      240.02    168.12 o 
  11   0  20     2969.78     2758.79    191.00 o 
  12   0  20       10.46        7.95     92.43 o 
  13   0  20     2304.69     2057.25    264.00 o 
  14   0  20     1656.67     1944.38    406.84 o 
  15   0  20     2346.40     2132.68    455.74 o 
  16   0  20      207.61      436.43    518.02 o 
  17   0  20     4115.63     4467.52    587.62 o 
 -23   1  20      633.30      521.71    509.65 o 
 -22   1  20      454.15      386.98    411.12 o 
 -21   1  20      267.82      472.67    419.14 o 
 -20   1  20       21.88      -47.90    282.85 o 
 -19   1  20      161.02      188.49    232.46 o 
 -18   1  20     1187.68     1218.66    201.78 o 
 -17   1  20     1016.51     1146.75    184.99 o 
 -16   1  20     5599.11     5495.43    153.66 o 
 -15   1  20     1676.66     1615.27    144.35 o 
 -14   1  20     6049.92     6045.71    158.76 o 
 -13   1  20     6256.62     6273.49    147.74 o 
 -12   1  20     7927.28     7569.78    232.16 o 
 -11   1  20    10179.28     9517.42    155.27 o 
 -10   1  20     1088.17     1052.18    109.08 o 
  -9   1  20     3749.18     3496.33    106.01 o 
  -8   1  20     4278.30     3844.70    113.50 o 
  -7   1  20     1392.34     1226.25    125.77 o 
  -6   1  20    20022.73    19889.65    317.34 o 
  -5   1  20     7888.79     7644.63    120.46 o 
  -4   1  20     5490.04     5158.05    118.61 o 
  -3   1  20       40.27       72.34    102.19 o 
  -2   1  20    12111.98    12089.59    167.09 o 
  -1   1  20    32966.53    34213.11    311.03 o 
   0   1  20    18130.69    18869.64    246.08 o 
   1   1  20     1850.56     1862.07    101.19 o 
   2   1  20      120.20      181.09     77.81 o 
   3   1  20     7435.15     7706.14    107.79 o 
   4   1  20    16630.05    17589.92    232.05 o 
   5   1  20     3660.45     3496.71     85.73 o 
   6   1  20      369.74      327.03     89.30 o 
   7   1  20     5590.36     5403.44    146.39 o 
   8   1  20      120.92      158.83    120.11 o 
   9   1  20     1392.34     1267.55    123.37 o 
  10   1  20    12609.16    12511.89    191.97 o 
  11   1  20     8231.98     8071.11    161.70 o 
  12   1  20     1345.59     1247.25    172.75 o 
  13   1  20        0.54      -22.44     61.09 o 
  14   1  20      335.76      376.38    279.54 o 
  15   1  20     1300.79     1300.63    347.29 o 
  16   1  20     1216.97     1428.74    388.68 o 
 -23   2  20     1699.47     1995.93    402.16 o 
 -22   2  20      738.25      608.87    396.98 o 
 -21   2  20     1265.62     1608.38    379.54 o 
 -20   2  20       94.29       54.34    192.73 o 
 -19   2  20     2843.21     2679.85    271.74 o 
 -18   2  20     4007.66     4070.69    214.36 o 
 -17   2  20       18.45       12.97     73.94 o 
 -16   2  20      547.08      391.48    166.73 o 
 -15   2  20      759.19      647.55    154.43 o 
 -14   2  20       54.59       27.62     97.07 o 
 -13   2  20      312.54      357.25    137.25 o 
 -12   2  20        0.31       89.61    115.83 o 
 -11   2  20      601.34      425.51    122.03 o 
 -10   2  20      241.70      208.40    118.10 o 
  -9   2  20     2699.67     2512.55     70.98 o 
  -8   2  20    22643.95    23213.24    467.50 o 
  -7   2  20       44.50       27.28     54.63 o 
  -6   2  20      806.80      567.99    142.35 o 
  -5   2  20      266.23      269.04    121.90 o 
  -4   2  20       72.02       67.44     43.83 o 
  -3   2  20        5.11       58.55     96.95 o 
  -2   2  20     5969.64     5672.10    154.64 o 
  -1   2  20        2.29       87.53     98.51 o 
   0   2  20      338.27      287.65     84.40 o 
   1   2  20        5.22       28.72     31.00 o 
   2   2  20     3662.80     3561.91     96.02 o 
   3   2  20     1782.91     1570.47     68.46 o 
   4   2  20      615.73      570.96     76.67 o 
   5   2  20     6580.33     6490.67    108.20 o 
   6   2  20       43.76       19.20     28.69 o 
   7   2  20     2410.38     2198.63    124.14 o 
   8   2  20     2166.68     1943.61    155.49 o 
   9   2  20     2871.06     2939.92    150.07 o 
  10   2  20       81.52       10.72    118.01 o 
  11   2  20      371.52      263.02    176.23 o 
  12   2  20      665.32      481.80    223.29 o 
  13   2  20        5.51      -29.79    229.01 o 
  14   2  20       62.29       61.55    274.53 o 
  15   2  20      196.98      -59.57    242.42 o 
  16   2  20      420.82      225.69    380.13 o 
 -22   3  20       15.70       -9.59    145.00 o 
 -21   3  20      628.27      674.89    344.95 o 
 -20   3  20     1293.57     1330.74    330.96 o 
 -19   3  20        2.97       15.36    165.14 o 
 -18   3  20     2023.19     1876.80    231.21 o 
 -17   3  20     1103.89      843.82    228.90 o 
 -16   3  20     5689.14     5645.61    203.22 o 
 -15   3  20     5997.92     6186.95    219.88 o 
 -14   3  20      568.22      574.72    163.15 o 
 -13   3  20     2119.37     1973.42    151.45 o 
 -12   3  20      318.55      298.50    131.41 o 
 -11   3  20     5867.48     6122.16    200.13 o 
 -10   3  20        4.20      105.50    109.24 o 
  -9   3  20        3.20       19.53    106.47 o 
  -8   3  20    13553.08    14002.06    306.83 o 
  -7   3  20     1094.30     1030.30     74.16 o 
  -6   3  20     9937.87     9714.87    220.17 o 
  -5   3  20     6301.06     5996.22    140.50 o 
  -4   3  20      478.36      401.26     95.10 o 
  -3   3  20        0.98       12.26     55.16 o 
  -2   3  20       94.20       33.77     31.92 o 
  -1   3  20      367.26      400.87    116.12 o 
   0   3  20     8271.35     8141.61    163.10 o 
   1   3  20     9533.28     9733.95    189.74 o 
   2   3  20     2298.21     2112.98     86.25 o 
   3   3  20       22.68       20.93     91.09 o 
   4   3  20     2478.90     2298.40     83.94 o 
   5   3  20      646.27      575.43     97.02 o 
   6   3  20       34.14       35.58     70.81 o 
   7   3  20    10633.16    10647.94    228.05 o 
   8   3  20      160.47      179.94    174.09 o 
   9   3  20     5089.41     4903.74    174.88 o 
  10   3  20     9329.20     9621.42    269.67 o 
  11   3  20     3776.44     3641.91    224.90 o 
  12   3  20     4142.14     3795.87    240.83 o 
  13   3  20       10.32      -16.68    244.25 o 
  14   3  20     1390.59     1581.76    423.67 o 
  15   3  20      939.86      873.61    390.75 o 
  16   3  20      330.53      297.37    455.42 o 
 -21   4  20        8.71      -16.65     45.44 o 
 -20   4  20      300.71       -7.86     89.80 o 
 -19   4  20     2254.86     2283.79    340.81 o 
 -18   4  20      464.73      536.85    350.11 o 
 -17   4  20      516.57      390.82    281.66 o 
 -16   4  20      177.27      209.22    290.42 o 
 -15   4  20      442.05      192.95    147.45 o 
 -14   4  20        0.06      187.66    265.35 o 
 -13   4  20     2075.62     1753.80    222.24 o 
 -12   4  20     5867.17     6196.00    233.48 o 
 -11   4  20      151.76       30.61     69.05 o 
 -10   4  20     5969.98     6081.78    262.82 o 
  -9   4  20     1078.08      946.32    112.24 o 
  -8   4  20      363.81      285.94    136.66 o 
  -7   4  20     9784.39     9631.53    246.66 o 
  -6   4  20     6700.51     6741.09    163.22 o 
  -5   4  20     8670.66     8609.35    176.61 o 
  -4   4  20     5323.03     5254.15    134.92 o 
  -3   4  20     8628.01     8446.96    153.36 o 
  -2   4  20    15246.64    15542.78    253.51 o 
  -1   4  20     2685.05     2435.92    115.49 o 
   0   4  20    16571.66    15293.49    326.26 o 
   1   4  20      707.61      643.18    160.11 o 
   2   4  20      114.47      117.47    158.04 o 
   3   4  20     5692.90     5786.44    133.54 o 
   4   4  20      880.92      661.10    132.06 o 
   5   4  20     9722.61     9534.56    196.63 o 
   6   4  20    11893.54    12848.95    210.20 o 
   7   4  20     1087.99      919.41    205.22 o 
   8   4  20      741.17      634.24    197.54 o 
   9   4  20     3840.37     3704.97    200.77 o 
  10   4  20       12.11      110.34    144.28 o 
  11   4  20     2500.78     2581.32    275.08 o 
  12   4  20     1331.70     1144.59    385.64 o 
  13   4  20       51.48       47.31    384.59 o 
  14   4  20      167.33      187.40    488.06 o 
  15   4  20       21.84      -51.10    435.44 o 
 -20   5  20     1051.90     1020.26    463.26 o 
 -19   5  20     1066.50     1421.87    408.99 o 
 -18   5  20     3556.93     4000.18    387.13 o 
 -17   5  20     2906.21     2502.99    340.13 o 
 -16   5  20      445.49      321.45    363.17 o 
 -15   5  20       90.85      -18.73    296.64 o 
 -14   5  20     8018.13     7459.04    273.54 o 
 -13   5  20     4891.08     4553.68    240.21 o 
 -12   5  20     5597.63     5947.58    221.57 o 
 -11   5  20     4362.00     3956.97    199.94 o 
 -10   5  20       74.14      186.96    218.88 o 
  -9   5  20     3336.36     3506.53    192.88 o 
  -8   5  20     6230.62     5978.01    291.96 o 
  -7   5  20     6615.15     5587.27    233.65 o 
  -6   5  20    17234.66    17184.66    369.16 o 
  -5   5  20     6359.14     6827.99    202.96 o 
  -4   5  20    15711.64    15486.44    396.87 o 
  -3   5  20     9591.36     9997.71    238.48 o 
  -2   5  20    11504.69    10919.73    232.57 o 
  -1   5  20    17598.84    17335.21    251.86 o 
   0   5  20     2093.04     1776.89    159.09 o 
   1   5  20        7.53      -18.51     75.07 o 
   2   5  20     2439.34     2202.46    190.67 o 
   3   5  20     5001.39     4660.87    181.67 o 
   4   5  20    19320.15    20860.51    244.12 o 
   5   5  20     6836.19     6735.52    183.95 o 
   6   5  20      260.68      281.73    183.93 o 
   7   5  20      172.65      148.18    217.93 o 
   8   5  20      683.30      542.31    237.57 o 
   9   5  20     1739.63     1324.79    262.85 o 
  10   5  20      829.32      866.84    292.58 o 
  11   5  20       90.26      161.40    262.43 o 
  12   5  20      496.27      278.86    515.30 o 
  13   5  20      654.80      377.88    624.90 o 
  14   5  20       11.74       -9.48    486.14 o 
 -19   6  20     6266.98     6028.24    536.55 o 
 -18   6  20     4705.32     4472.93    444.84 o 
 -17   6  20      157.91       59.72    301.38 o 
 -16   6  20      653.43      293.12    239.15 o 
 -15   6  20      714.52      909.40    355.64 o 
 -14   6  20      102.84       -4.29    230.08 o 
 -13   6  20     3829.55     3614.94    307.62 o 
 -12   6  20      749.94      576.14    296.80 o 
 -11   6  20     4033.15     3604.93    264.48 o 
 -10   6  20     2011.56     1740.10    258.25 o 
  -9   6  20     2653.21     2174.66    279.95 o 
  -8   6  20    32241.18    32744.10    515.95 o 
  -7   6  20     1536.41     1303.38    247.38 o 
  -6   6  20      273.74      212.95    240.13 o 
  -5   6  20        6.49       11.33     57.32 o 
  -4   6  20     2558.19     2568.21    181.38 o 
  -3   6  20     4294.79     3989.38    199.70 o 
  -2   6  20    15302.43    15063.29    306.52 o 
  -1   6  20     6979.75     6865.91    197.52 o 
   0   6  20     5402.98     4963.56    177.87 o 
   1   6  20      194.60       51.34     68.61 o 
   2   6  20    16488.27    17203.86    307.53 o 
   3   6  20    17246.43    17437.03    309.99 o 
   4   6  20      130.30      129.86    201.70 o 
   5   6  20    10133.58     9687.47    394.56 o 
   6   6  20       83.45       15.82     50.18 o 
   7   6  20     1697.08     1828.07    374.41 o 
   8   6  20     2531.66     2019.12    330.97 o 
   9   6  20     2150.08     1896.39    333.05 o 
  10   6  20     2266.79     2005.37    446.71 o 
  11   6  20      185.38      173.73    467.22 o 
  12   6  20     1872.85     1577.98    594.05 o 
 -17   7  20       31.43        7.65    134.24 o 
 -16   7  20        0.39      -14.93    193.88 o 
 -15   7  20     3712.35     3942.15    623.44 o 
 -14   7  20     1166.53      926.15    628.99 o 
 -13   7  20     1300.27     1392.90    573.85 o 
 -12   7  20     2884.76     2409.35    574.08 o 
 -11   7  20      376.99      174.00    286.13 o 
 -10   7  20     4788.97     4647.53    362.57 o 
  -9   7  20     3087.47     2956.68    351.06 o 
  -8   7  20      762.11      668.88    302.66 o 
  -7   7  20       31.04       30.81    239.60 o 
  -6   7  20      699.75      566.00    271.19 o 
  -5   7  20     5197.33     5206.13    253.00 o 
  -4   7  20     5159.89     4532.64    254.10 o 
  -3   7  20     1160.23      908.96    254.36 o 
  -2   7  20     3447.77     3659.76    221.09 o 
  -1   7  20     9196.63     8945.05    229.94 o 
   0   7  20       96.00      100.91    242.82 o 
   1   7  20        4.37      -22.34     74.41 o 
   2   7  20     2835.76     2721.80    271.85 o 
   3   7  20       64.97      101.19    201.35 o 
   4   7  20     3337.71     3406.53    340.82 o 
   5   7  20       78.45      -72.67    288.78 o 
   6   7  20        5.29       -9.04    260.24 o 
   7   7  20     2875.75     2753.43    499.75 o 
   8   7  20     1475.84     1403.04    478.40 o 
   9   7  20     2800.79     3190.45    376.35 o 
  10   7  20      612.99      487.62    531.48 o 
 -14   8  20      300.19      402.52    651.38 o 
 -13   8  20       37.99     -167.96    420.87 o 
 -12   8  20      223.75       36.81    538.11 o 
 -11   8  20     2281.69     2279.62    484.34 o 
 -10   8  20      196.22      232.01    516.32 o 
  -9   8  20     6007.30     5731.98    483.41 o 
  -8   8  20       28.16      136.02    497.61 o 
  -7   8  20     4634.85     4466.03    387.93 o 
  -6   8  20     1709.45     1496.66    331.41 o 
  -5   8  20        8.70       30.49    208.54 o 
  -4   8  20     6271.14     6678.62    294.53 o 
  -3   8  20       41.72      109.74    214.92 o 
  -2   8  20     4809.61     4525.95    299.77 o 
  -1   8  20     1246.50      915.62    338.78 o 
   0   8  20        6.05        1.06     36.14 o 
   1   8  20     1250.97     1066.72    323.58 o 
   2   8  20        4.12      -23.31    243.74 o 
   3   8  20       96.05        2.08    227.02 o 
   4   8  20        6.77      -27.31     74.40 o 
   5   8  20     1587.57     1275.93    554.41 o 
   6   8  20      893.33      678.79    541.81 o 
   7   8  20     3039.87     3145.10    611.23 o 
   8   8  20        7.96       86.05    569.60 o 
 -11   9  20      318.42      681.84    653.28 o 
 -10   9  20     2142.29     2310.02    536.03 o 
  -9   9  20     2273.95     2761.77    521.13 o 
  -8   9  20     2867.52     3031.30    530.49 o 
  -7   9  20     1548.17     1142.62    509.39 o 
  -6   9  20      424.36       27.01    157.41 o 
  -5   9  20     2223.82     1703.79    413.36 o 
  -4   9  20     1182.90     1049.29    426.06 o 
  -3   9  20     5585.07     6111.94    425.40 o 
  -2   9  20     7628.54     8111.74    425.12 o 
  -1   9  20     9127.74    10304.18    420.63 o 
   0   9  20     4313.78     4877.58    416.10 o 
   1   9  20      173.66      134.41    518.61 o 
   2   9  20     4380.63     4158.51    550.04 o 
   3   9  20      662.68      467.26    554.38 o 
   4   9  20     2945.24     2570.14    623.26 o 
 -23   1  21      407.86      344.40    524.62 o 
 -22   1  21     4540.69     4793.04    420.35 o 
 -21   1  21     1371.83     1580.24    376.18 o 
 -20   1  21      430.74      426.59    347.81 o 
 -19   1  21       41.00       25.91    268.54 o 
 -18   1  21     4178.20     4468.12    203.68 o 
 -17   1  21      307.57      383.78    170.22 o 
 -16   1  21     4568.80     4596.31    202.30 o 
 -15   1  21     2381.93     2191.30    149.77 o 
 -14   1  21      399.54      443.48    147.46 o 
 -13   1  21     9665.59     9699.15    198.22 o 
 -12   1  21     1871.39     1725.25    133.14 o 
 -11   1  21     4131.06     3909.29    141.35 o 
 -10   1  21     2345.97     2007.39    113.38 o 
  -9   1  21     2291.28     2229.68    110.44 o 
  -8   1  21     5338.12     5156.48    140.65 o 
  -7   1  21     8512.50     8548.60    179.54 o 
  -6   1  21    13021.22    12893.05    151.20 o 
  -5   1  21    11281.79    11197.01    182.70 o 
  -4   1  21      881.37      695.68    102.09 o
[truncated: 149,752 more chars]
